# Supplementary material for: Hypoxia regulates global membrane protein endocytosis through caveolin-1 in cancer cells
Source: Nat Commun. 2016 Apr 20;7:11371. doi: 10.1038/ncomms11371 (PMC4842985; doi:10.1038/ncomms11371)
Supplement: Supplementary Data 1 — Protein Identification list [file ncomms11371-s2.xlsx]

## Sheet: Indication table
Supplementary Data 1	Protein Identification list
Hypoxia regulates global membrane protein endocytosis through caveolin-1 in cancer cells
Bourseau-Guilmain E, Menard JA, Lindqvist E, Indira Chandran V, Christianson HC, Cerezo Magana M, Lidfeldt J, Marko-Varga G, Welinder C and Belting M
Identification table:
Accession #	Uniprot Accession number
Description	Name of the protein according to Uniprot
∑Coverage	Sum of all nodes: Percentage of the protein sequence covered by identified peptides.
Σ# Proteins	Sum of all nodes: Number of identified proteins in the protein group of a master protein.
Σ# Unique Peptides	Sum of all nodes: Number of peptide sequences unique to a protein group.
Σ# Peptides	Sum of all nodes: Number of distinct peptide sequences in the protein group.
Σ# PSMs	Sum of all nodes: Total number of identified peptide sequences (peptide spectrum matches) for the protein, including those redundantly identified.
Score A	Node A: Protein score, which is the sum of the scores of the individual peptides.
Coverage A	Node A: Percentage of the protein sequence covered by identified peptides.
# Peptides A	Node A: Number of distinct peptide sequences in the protein group.
# PSM A	Node A: Total number of identified peptide sequences (peptide spectrum matches) for the protein, including those redundantly identified.
# AAs	Sequence length of the protein.
MW [kDa]	Calculated molecular weight of the protein.
calc. pI	Theoretically calculated isoelectric point.

## Sheet: Surface Proteins Hypoxia
Hypoxia regulates global membrane protein endocytosis through caveolin-1 in cancer cells
Bourseau-Guilmain E, Menard JA, Lindqvist E, Indira Chandran V, Christianson HC, Cerezo Magana M, Lidfeldt J, Marko-Varga G, Welinder C and Belting M
Accession #	Description	ΣCoverage	Σ# Proteins	Σ# Unique Peptides	Σ# Peptides	Σ# PSMs	Score A6	Coverage A6	# Peptides A6	# PSM A6	Score A7	Coverage A7	# Peptides A7	# PSM A7	Score B6	Coverage B6	# Peptides B6	# PSM B6	Score B7	Coverage B7	# Peptides B7	# PSM B7	Score C6	Coverage C6	# Peptides C6	# PSM C6	Score C7	Coverage C7	# Peptides C7	# PSM C7	# AAs	MW [kDa]	calc. pI
P11021	78 kDa glucose-regulated protein OS=Homo sapiens GN=HSPA5 PE=1 SV=2 - [GRP78_HUMAN]	43.43	1	24	26	141	77.2307	35.47	18	23	730.168	35.47	18	23	69.7703	33.94	20	23	730.366	33.94	20	23	72.3065	37.92	21	24	635.879	37.92	21	25	654	72.2884	5.16064
P05187	Alkaline phosphatase, placental type OS=Homo sapiens GN=ALPP PE=1 SV=2 - [PPB1_HUMAN]	24.11	1	9	9	36	18.8395	12.15	4	5	203.165	12.15	4	5	22.3143	14.77	6	7	180.456	14.77	6	7	18.9428	8.97	4	6	202.905	8.97	4	6	535	57.9173	6.29053
P06733	Alpha-enolase OS=Homo sapiens GN=ENO1 PE=1 SV=2 - [ENOA_HUMAN]	70.05	1	23	27	221	138.456	67.51	24	40	1408.28	66.13	23	40	128.593	58.06	23	37	1383.21	59.45	24	37	95.6826	57.14	21	33	964.164	58.53	22	34	434	47.1393	7.38623
P07355	Annexin A2 OS=Homo sapiens GN=ANXA2 PE=1 SV=2 - [ANXA2_HUMAN]	72.86	2	28	28	176	88.8232	62.54	21	25	930.223	62.54	20	24	124.357	70.21	24	34	1274.8	67.26	23	33	103.545	65.49	23	31	954.971	62.54	22	29	339	38.5798	7.75244
P08758	Annexin A5 OS=Homo sapiens GN=ANXA5 PE=1 SV=2 - [ANXA5_HUMAN]	55.94	1	13	14	66	29.221	35.63	9	11	321.984	35.63	9	11	21.5858	28.13	7	8	260.586	28.13	7	8	40.2066	48.75	12	14	547.94	48.75	12	14	320	35.9144	5.04639
P20073	Annexin A7 OS=Homo sapiens GN=ANXA7 PE=1 SV=3 - [ANXA7_HUMAN]	12.3	2	5	5	23	17.2077	12.3	5	6	129.077	10.66	4	5	7.48487	5.74	3	3	59.6069	5.74	3	3	6.79841	5.74	3	3	58.1332	5.74	3	3	488	52.7058	5.68115
P63010	AP-2 complex subunit beta OS=Homo sapiens GN=AP2B1 PE=1 SV=1 - [AP2B1_HUMAN]	6.4	3	4	4	12	6.54784	4.91	3	3	-	0	-	-	6.37383	4.91	3	3	51.96	4.06	2	2	4.30844	2.67	2	2	31.3833	2.67	2	2	937	104.486	5.37646
P16066	Atrial natriuretic peptide receptor 1 OS=Homo sapiens GN=NPR1 PE=1 SV=1 - [ANPRA_HUMAN]	10.18	1	7	7	25	8.32009	3.3	3	3	48.2796	3.3	3	3	21.7796	9.33	6	6	229.511	9.33	6	6	9.20953	4.05	3	3	108.786	5.18	4	4	1061	118.844	6.63916
P35613	Basigin OS=Homo sapiens GN=BSG PE=1 SV=2 - [BASI_HUMAN]	30.39	2	10	10	95	55.5093	27.79	8	14	611.627	27.79	8	14	67.9665	30.39	10	19	712.142	30.39	9	18	62.6999	27.79	8	15	730.919	27.79	8	15	385	42.1741	5.65576
Q9Y6N8	Cadherin-10 OS=Homo sapiens GN=CDH10 PE=1 SV=2 - [CAD10_HUMAN]	30.46	1	18	18	87	36.8628	15.1	10	12	428.808	15.1	10	12	46.6013	21.7	12	16	476.117	21.7	12	16	51.3817	26.02	14	16	535.403	25.89	13	15	788	88.3966	4.98291
Q16790	Carbonic anhydrase 9 OS=Homo sapiens GN=CA9 PE=1 SV=2 - [CAH9_HUMAN]	38.56	1	8	8	42	37.9834	31.37	6	7	384.145	27.89	5	6	34.2407	38.56	8	9	288.371	27.89	5	6	30.5133	22.22	5	7	370.237	22.22	5	7	459	49.6671	4.71631
P11717	Cation-independent mannose-6-phosphate receptor OS=Homo sapiens GN=IGF2R PE=1 SV=3 - [MPRI_HUMAN]	7.07	1	12	12	43	13.2444	3.01	5	5	118.024	3.01	5	5	22.1613	4.34	8	8	191.217	4.34	8	8	20.3543	4.58	8	8	230.169	5.06	9	9	2491	274.199	5.93506
Q6YHK3	CD109 antigen OS=Homo sapiens GN=CD109 PE=1 SV=2 - [CD109_HUMAN]	38.13	2	43	43	241	136.424	28.79	29	41	1484	29.9	30	41	124.773	25.4	28	39	1462.65	26.92	30	41	134.582	27.61	30	40	1498.1	27.27	30	39	1445	161.587	5.84619
P16070	CD44 antigen OS=Homo sapiens GN=CD44 PE=1 SV=3 - [CD44_HUMAN]	11.59	15	8	8	42	14.8095	8.89	6	6	151.33	8.89	6	6	20.4491	11.59	8	10	305.693	11.59	8	10	10.4988	5.53	4	5	93.0683	5.53	4	5	742	81.4874	5.32568
P13987	CD59 glycoprotein OS=Homo sapiens GN=CD59 PE=1 SV=1 - [CD59_HUMAN]	25	1	3	3	25	8.6615	25	3	4	77.8229	18.75	2	3	13.9206	25	3	5	101.295	18.75	2	4	14.5009	25	3	5	92.4061	18.75	2	4	128	14.1678	6.48096
P32970	CD70 antigen OS=Homo sapiens GN=CD70 PE=1 SV=2 - [CD70_HUMAN]	26.94	1	4	4	12	6.74675	19.69	3	3	70.3	19.69	3	3	-	0	-	-	-	0	-	-	7.54014	20.21	3	3	77.8761	20.21	3	3	193	21.1049	8.52881
Q01151	CD83 antigen OS=Homo sapiens GN=CD83 PE=1 SV=1 - [CD83_HUMAN]	-	-	-	-	-	-	-	-	-	-	-	-	-	-	-	-	-	-	-	-	-	-	-	-	-	-	-	-	-	-	-	-
P21926	CD9 antigen OS=Homo sapiens GN=CD9 PE=1 SV=4 - [CD9_HUMAN]	15.35	1	2	2	8	10.3595	15.35	2	2	91.8537	15.35	2	2	8.56144	15.35	2	2	65.4229	15.35	2	2	-	0	-	-	-	0	-	-	228	25.399	7.15186
P43121	Cell surface glycoprotein MUC18 OS=Homo sapiens GN=MCAM PE=1 SV=2 - [MUC18_HUMAN]	53.1	1	23	23	126	91.4282	43.03	19	24	902.251	39.16	15	20	79.8454	34.37	16	21	795.273	32.51	14	19	76.6573	39.94	19	22	866.358	39.01	17	20	646	71.5626	5.75732
Q8WWI5	Choline transporter-like protein 1 OS=Homo sapiens GN=SLC44A1 PE=1 SV=1 - [CTL1_HUMAN]	10.5	3	5	5	14	16.6849	10.5	5	5	162.451	10.5	5	5		0			-	0	-	-	7.08084	4.41	2	2	93.189	4.41	2	2	657	73.2533	8.60205
Q6UVK1	Chondroitin sulfate proteoglycan 4 OS=Homo sapiens GN=CSPG4 PE=1 SV=2 - [CSPG4_HUMAN]	30.02	1	46	46	231	130.349	21.53	33	40	1270.91	22.74	35	43	110.183	21.71	34	36	1199.76	20.33	33	36	121.819	21.66	32	38	1099.58	20.89	32	38	2322	250.382	5.46533
P10909	Clusterin OS=Homo sapiens GN=CLU PE=1 SV=1 - [CLUS_HUMAN]	17.59	5	5	5	22	21.0916	17.59	5	6	185.672	17.59	5	6	6.6797	7.57	2	2	29.2	7.57	2	2	10.3873	11.36	3	3	114.78	11.36	3	3	449	52.461	6.26514
P08174	Complement decay-accelerating factor OS=Homo sapiens GN=CD55 PE=1 SV=4 - [DAF_HUMAN]	49.34	7	16	16	114	68.5461	49.34	13	21	627.053	49.34	13	22	42.7195	31.76	11	17	396.632	31.76	11	16	54.8529	47.77	14	19	670.089	47.77	14	19	381	41.3736	7.59131
P78310	Coxsackievirus and adenovirus receptor OS=Homo sapiens GN=CXADR PE=1 SV=1 - [CXAR_HUMAN]	40	3	13	13	58	30.4477	32.88	9	10	266.139	32.88	8	9	25.1649	28.77	8	9	217.337	25.48	7	8	34.3783	33.97	12	13	310.043	23.84	8	9	365	40.0044	7.56201
P61073	C-X-C chemokine receptor type 4 OS=Homo sapiens GN=CXCR4 PE=1 SV=1 - [CXCR4_HUMAN]	8.52	2	2	2	4	-	0	-	-	-	0	-	-	-	0	-	-	-	0	-	-	4.94997	8.52	2	2	30.44	8.52	2	2	352	39.7197	8.20654
Q96PD2	Discoidin, CUB and LCCL domain-containing protein 2 OS=Homo sapiens GN=DCBLD2 PE=1 SV=1 - [DCBD2_HUMAN]	8.77	2	4	4	18	7.86282	4.39	2	2	121.307	4.39	2	2	9.56711	6.84	3	3	88.9226	6.84	3	3	12.1753	8.77	4	4	138.806	8.77	4	4	775	84.9808	7.1665
Q13443	Disintegrin and metalloproteinase domain-containing protein 9 OS=Homo sapiens GN=ADAM9 PE=1 SV=1 - [ADAM9_HUMAN]	8.18	1	4	4	18	14.3908	8.18	4	4	183.252	8.18	4	4	11.781	6.59	3	3	171.107	6.59	3	3	9.66639	4.88	2	2	113.044	4.88	2	2	819	90.4971	7.51807
P17813	Endoglin OS=Homo sapiens GN=ENG PE=1 SV=2 - [EGLN_HUMAN]	12.16	2	4	4	15	10.5285	7.29	3	3	105.695	5.17	2	2	5.86088	4.56	2	2	40.4	4.56	2	2	12.3467	9.73	3	3	107.515	9.73	3	3	658	70.5331	6.60986
Q9UNN8	Endothelial protein C receptor OS=Homo sapiens GN=PROCR PE=1 SV=1 - [EPCR_HUMAN]	11.34	1	2	2	12	6.21137	11.34	2	2	68.2634	11.34	2	2	6.92169	11.34	2	2	67.14	11.34	2	2	6.65319	11.34	2	2	61.745	11.34	2	2	238	26.6546	7.18115
P00533	Epidermal growth factor receptor OS=Homo sapiens GN=EGFR PE=1 SV=2 - [EGFR_HUMAN]	38.93	1	35	37	229	134.459	32.64	30	40	1333.89	32.64	30	40	125.351	31.16	25	36	1310.76	30.58	25	36	120.591	29.34	29	39	1321.79	27.69	28	38	1210	134.19	6.68311
Q08345	Epithelial discoidin domain-containing receptor 1 OS=Homo sapiens GN=DDR1 PE=1 SV=1 - [DDR1_HUMAN]	9.31	4	7	7	36	23.6644	8.43	6	7	205.838	8.43	6	7	22.5808	8.43	6	7	206.928	8.43	6	7	10.0663	3.07	3	4	108.951	3.07	3	4	913	101.063	6.82959
P43003	Excitatory amino acid transporter 1 OS=Homo sapiens GN=SLC1A3 PE=1 SV=1 - [EAA1_HUMAN]	12.18	2	4	4	27	19.4184	9.78	3	5	220.822	9.78	3	5	17.3433	12.18	4	6	175.312	9.78	3	5	11.4167	5.9	2	3	183.975	5.9	2	3	542	59.5337	8.41162
Q9BSJ8	Extended synaptotagmin-1 OS=Homo sapiens GN=ESYT1 PE=1 SV=1 - [ESYT1_HUMAN]	11.5	2	8	8	24	8.7469	5.53	4	4	173.3	3.71	3	3	13.0116	7.16	5	5	239.347	6.07	4	4	13.7156	6.16	4	4	218.137	6.16	4	4	1104	122.78	5.8335
P15328	Folate receptor alpha OS=Homo sapiens GN=FOLR1 PE=1 SV=3 - [FOLR1_HUMAN]	42.41	1	10	10	78	36.1297	31.52	8	10	363.853	31.52	8	10	41.8735	31.52	8	13	386.185	31.52	8	13	64.6773	38.13	9	16	766.879	38.13	9	16	257	29.7992	7.97217
P08581	Hepatocyte growth factor receptor OS=Homo sapiens GN=MET PE=1 SV=4 - [MET_HUMAN]	27.55	2	25	25	92	42.7594	13.67	12	14	308.007	14.03	12	14	57.8004	18.92	17	19	453.581	16.55	15	17	36.1293	14.96	13	14	288.812	14.96	13	14	1390	155.441	7.32764
P08069	Insulin-like growth factor 1 receptor OS=Homo sapiens GN=IGF1R PE=1 SV=1 - [IGF1R_HUMAN]	18.95	1	18	19	92	43.7101	15.07	15	16	446.344	15.07	15	17	39.8703	9.36	12	15	345.912	10.24	13	16	32.3533	10.83	12	14	331.805	10.83	12	14	1367	154.693	5.79541
P56199	Integrin alpha-1 OS=Homo sapiens GN=ITGA1 PE=1 SV=2 - [ITA1_HUMAN]	18.15	1	18	18	72	38.2045	12.21	11	12	409.028	11.7	10	11	35.0378	8.57	8	11	405.399	10.26	10	13	37.6519	14.93	12	13	423.919	13.4	11	12	1179	130.765	6.29053
P17301	Integrin alpha-2 OS=Homo sapiens GN=ITGA2 PE=1 SV=1 - [ITA2_HUMAN]	9.57	1	9	9	38	11.705	4.66	5	5	165.783	4.66	5	5	15.5544	6.1	6	6	225.75	6.1	6	6	21.7632	8.64	8	8	304.153	8.64	8	8	1181	129.214	5.31299
P26006	Integrin alpha-3 OS=Homo sapiens GN=ITGA3 PE=1 SV=5 - [ITA3_HUMAN]	3.52	2	3	3	10	5.06058	3.52	3	3	53.2267	3.52	3	3	5.69156	2.57	2	2	51.03	2.57	2	2	-	0	-	-	-	0	-	-	1051	116.538	6.771
P08648	Integrin alpha-5 OS=Homo sapiens GN=ITGA5 PE=1 SV=2 - [ITA5_HUMAN]	9.63	1	6	6	21	6.61856	4.58	4	4	59.4476	3.53	3	3	15.6106	7.82	4	5	130.186	7.82	4	5	7.24575	2.76	2	2	108.96	2.76	2	2	1049	114.465	5.77002
P05556	Integrin beta-1 OS=Homo sapiens GN=ITGB1 PE=1 SV=2 - [ITB1_HUMAN]	35.59	1	21	21	128	69.3393	28.32	17	23	578.612	26.32	15	21	77.7291	28.82	18	24	721.018	26.82	16	22	59.1002	28.82	16	20	526.548	28.07	15	18	798	88.357	5.38916
P18084	Integrin beta-5 OS=Homo sapiens GN=ITGB5 PE=1 SV=1 - [ITB5_HUMAN]	20.78	1	11	11	48	28.3049	17.27	9	9	220.317	17.27	9	9	24.6882	11.64	6	7	238.341	11.64	6	7	22.2627	14.14	8	8	178.557	14.14	8	8	799	87.9962	6.06201
P05362	Intercellular adhesion molecule 1 OS=Homo sapiens GN=ICAM1 PE=1 SV=2 - [ICAM1_HUMAN]	35.34	1	15	15	88	51.3004	30.45	12	15	475.741	32.33	13	16	46.8152	26.69	13	15	478.721	24.81	12	14	45.9147	25.38	11	15	448.46	22.74	10	13	532	57.789	7.98682
Q9NPH3	Interleukin-1 receptor accessory protein OS=Homo sapiens GN=IL1RAP PE=1 SV=2 - [IL1AP_HUMAN]	11.05	1	5	5	18	12.1353	8.07	3	3	125.357	8.07	3	3	11.9045	10.88	4	4	57.68	9.65	3	3	11.1169	9.12	3	3	73.8976	7.89	2	2	570	65.3767	8.11865
P40189	Interleukin-6 receptor subunit beta OS=Homo sapiens GN=IL6ST PE=1 SV=2 - [IL6RB_HUMAN]	26.14	2	16	16	77	25.2583	12.09	9	10	195.266	12.85	10	11	35.2348	18.08	13	14	296.558	18.08	13	14	40.9123	18.3	12	14	310.111	18.3	12	14	918	103.471	5.94775
P15529-16	Isoform 3 of Membrane cofactor protein OS=Homo sapiens GN=CD46 - [MCP_HUMAN]	11.31	8	3	3	12	12.1347	11.31	3	4					11.3363	11.31	3	4	-	-	-	-	12.5106	11.31	3	4	-	-	-	-	336	36.8024	7.6499
Q8WTV0-4	Isoform 4 of Scavenger receptor class B member 1 OS=Homo sapiens GN=SCARB1 - [SCRB1_HUMAN]	20.68	4	9	9	22	21.8347	18.99	8	9	-	-	-	-	15.5614	10.55	4	6	-	-	-	-	19.991	12.24	5	7	-	-	-	-	474	53.5438	7.25439
P42702	Leukemia inhibitory factor receptor OS=Homo sapiens GN=LIFR PE=1 SV=1 - [LIFR_HUMAN]	12.03	1	11	11	43	12.994	6.02	6	6	114.276	6.02	6	6	20.2549	8.84	8	8	162.138	8.11	7	7	17.3504	8.3	8	8	179.317	8.3	8	8	1097	123.665	5.71924
O95274	Ly6/PLAUR domain-containing protein 3 OS=Homo sapiens GN=LYPD3 PE=1 SV=2 - [LYPD3_HUMAN]	-	-	-	-	-	-	-	-	-	-	-	-	-	-	-	-	-	-	-	-	-	-	-	-	-	-	-	-	-	-	-	-
Q9UNF1	Melanoma-associated antigen D2 OS=Homo sapiens GN=MAGED2 PE=1 SV=2 - [MAGD2_HUMAN]	-	-	-	-	-	-	-	-	-	-	-	-	-	-	-	-	-	-	-	-	-	-	-	-	-	-	-	-	-	-	-	-
O15427	Monocarboxylate transporter 4 OS=Homo sapiens GN=SLC16A3 PE=1 SV=1 - [MOT4_HUMAN]	19.14	1	7	7	25	14.1384	12.69	4	4	164.411	12.69	4	4	10.1788	10.97	4	4	136.284	13.76	5	5	11.7221	7.31	4	4	125.073	7.31	4	4	465	49.4369	7.95752
P19338	Nucleolin OS=Homo sapiens GN=NCL PE=1 SV=3 - [NUCL_HUMAN]	32.54	1	22	22	94	39.7094	22.39	13	14	397.548	22.39	13	15	49.0915	25.07	16	18	469.49	28.03	17	18	37.6226	19.15	13	15	464.934	17.89	12	14	710	76.5684	4.70361
O00592	Podocalyxin OS=Homo sapiens GN=PODXL PE=1 SV=2 - [PODXL_HUMAN]	14.87	2	7	7	31	11.7244	8.06	3	3	94.7729	8.06	3	3	17.3552	13.62	6	6	126.888	14.87	7	7	15.7938	13.26	6	6	157.872	13.26	6	6	558	58.5991	5.49072
P15151	Poliovirus receptor OS=Homo sapiens GN=PVR PE=1 SV=2 - [PVR_HUMAN]	20.38	3	7	7	39	20.8539	17.51	6	7	179.123	17.51	6	7	13.7736	11.03	4	5	119.103	11.03	4	5	20.348	16.31	5	7	211.347	18.23	6	8	417	45.2738	6.52197
P07237	Protein disulfide-isomerase OS=Homo sapiens GN=P4HB PE=1 SV=3 - [PDIA1_HUMAN]	12.99	1	5	5	9	12.0771	9.06	3	3	123.124	7.48	2	2	-	0	-	-	-	0	-	-	2.06171	3.94	2	2	46.5358	3.94	2	2	508	57.0807	4.86865
Q99497	Protein DJ-1 OS=Homo sapiens GN=PARK7 PE=1 SV=2 - [PARK7_HUMAN]	65.08	1	9	9	55	31.0577	47.62	7	9	319.807	51.32	8	10	23.1146	50.79	7	9	201.646	50.79	7	9	25.9976	60.32	8	9	279.148	60.32	8	9	189	19.8785	6.78564
Q9H0X4	Protein ITFG3 OS=Homo sapiens GN=ITFG3 PE=1 SV=1 - [ITFG3_HUMAN]	25.72	1	8	8	46	41.0315	22.28	7	9	552.689	22.28	7	9	34.3257	23.73	6	8	432.284	23.73	6	8	20.0456	15.04	5	6	214.475	15.04	5	6	552	59.6221	6.27783
Q9Y6N7	Roundabout homolog 1 OS=Homo sapiens GN=ROBO1 PE=1 SV=1 - [ROBO1_HUMAN]	30.65	4	31	31	144	85.9337	19.93	19	26	549.724	19.87	19	26	71.098	17.81	19	22	515.298	18.47	20	23	77.2661	20.59	21	24	607.518	20.59	21	23	1651	180.818	6.03662
Q9Y5M8	Signal recognition particle receptor subunit beta OS=Homo sapiens GN=SRPRB PE=1 SV=3 - [SRPRB_HUMAN]	30.26	1	5	5	16	7.59911	14.39	2	2	95.2381	14.39	2	2	12.8668	24.35	4	4	123.374	24.35	4	4	7.39158	12.92	2	2	73.5407	12.92	2	2	271	29.6838	9.0415
P05026	Sodium/potassium-transporting ATPase subunit beta-1 OS=Homo sapiens GN=ATP1B1 PE=1 SV=1 - [AT1B1_HUMAN]	34.65	2	11	11	56	26.2412	30.69	9	10	199.891	27.72	8	10	17.7109	20.13	7	7	138.621	19.8	8	8	28.9878	34.32	10	11	232.748	31.35	9	10	303	35.0389	8.52881
P11166	Solute carrier family 2, facilitated glucose transporter member 1 OS=Homo sapiens GN=SLC2A1 PE=1 SV=2 - [GTR1_HUMAN]	11.18	1	4	5	15	8.48081	9.76	3	3	144.732	10.98	4	4	-	0	-	-	-	0	-	-	11.7047	9.96	4	4	122.997	9.96	4	4	492	54.0485	8.71924
P11169	Solute carrier family 2, facilitated glucose transporter member 3 OS=Homo sapiens GN=SLC2A3 PE=1 SV=1 - [GTR3_HUMAN]	18.35	3	7	8	26	12.1954	13.51	5	5	145.163	14.72	6	6	12.0591	14.52	5	5	106.73	9.07	4	4	8.95081	7.26	3	3	121.909	7.26	3	3	496	53.8893	7.1958
Q8NBI5	Solute carrier family 43 member 3 OS=Homo sapiens GN=SLC43A3 PE=1 SV=2 - [S43A3_HUMAN]	11.81	1	4	4	28	10.2992	6.31	3	4	143.602	6.31	3	4	15.2675	11.81	4	5	147.612	11.81	4	5	14.3351	11.81	4	5	154.5	11.81	4	5	491	54.4933	8.52881
P02786	Transferrin receptor protein 1 OS=Homo sapiens GN=TFRC PE=1 SV=2 - [TFR1_HUMAN]	51.84	1	35	35	198	92.6538	42.76	26	31	866.871	42.63	25	30	110	46.58	29	36	1085.05	46.58	28	35	86.7306	43.03	29	33	755.061	43.03	29	33	760	84.8179	6.60986
Q06418	Tyrosine-protein kinase receptor TYRO3 OS=Homo sapiens GN=TYRO3 PE=1 SV=1 - [TYRO3_HUMAN]	20.9	1	8	8	29	17.5281	10.9	5	5	112.608	10.9	5	5	16.2255	11.69	4	4	119.648	11.69	4	4	18.8537	12.81	5	5	147.529	14.38	6	6	890	96.8434	5.66846
Q01974	Tyrosine-protein kinase transmembrane receptor ROR2 OS=Homo sapiens GN=ROR2 PE=1 SV=2 - [ROR2_HUMAN]	10.07	1	8	8	36	14.8962	7.85	6	7	111.875	7.85	6	6	20.5715	7.42	6	7	161.092	8.48	7	8	11.7741	5.73	4	4	87.1205	5.73	4	4	943	104.69	6.55127

## Sheet: Internalized Proteins Hypoxia
Hypoxia regulates global membrane protein endocytosis through caveolin-1 in cancer cells
Bourseau-Guilmain E, Menard JA, Lindqvist E, Indira Chandran V, Christianson HC, Cerezo Magana M, Lidfeldt J, Marko-Varga G, Welinder C and Belting M
Accession #	Description	ΣCoverage	Σ# Proteins	Σ# Unique Peptides	Σ# Peptides	Σ# PSMs	Score A6	Coverage A6	# Peptides A6	# PSM A6	Score A7	Coverage A7	# Peptides A7	# PSM A7	Score B6	Coverage B6	# Peptides B6	# PSM B6	Score B7	Coverage B7	# Peptides B7	# PSM B7	Score C6	Coverage C6	# Peptides C6	# PSM C6	Score C7	Coverage C7	# Peptides C7	# PSM C7	# AAs	MW [kDa]	calc. pI
P11021	78 kDa glucose-regulated protein OS=Homo sapiens GN=HSPA5 PE=1 SV=2 - [GRP78_HUMAN]	51.68	1	35	37	291	167.969	47.25	30	50	1649.42	48.17	31	51	153.061	46.64	33	46	1451.41	46.64	33	46	160.635	50.76	34	49	1507.12	50.76	34	49	654	72.2884	5.16064
P05187	Alkaline phosphatase, placental type OS=Homo sapiens GN=ALPP PE=1 SV=2 - [PPB1_HUMAN]	25.98	1	10	10	40	25.0679	17.38	7	8	204.636	17.38	7	8	15.7532	15.14	5	5	124.073	15.14	5	5	22.805	15.14	6	7	178.169	15.14	6	7	535	57.9173	6.29053
P06733	Alpha-enolase OS=Homo sapiens GN=ENO1 PE=1 SV=2 - [ENOA_HUMAN]	61.98	1	21	21	101	75.3518	51.38	17	21	980.331	52.76	18	22	47.0616	44.93	13	14	529.896	44.93	13	14	47.4353	37.79	13	15	525.649	38.02	13	15	434	47.1393	7.38623
P07355	Annexin A2 OS=Homo sapiens GN=ANXA2 PE=1 SV=2 - [ANXA2_HUMAN]	69.91	2	27	27	160	90.557	64.9	21	28	845.441	64.9	21	28	86.1655	62.83	21	28	783.045	60.77	20	27	71.7844	54.28	19	24	666.57	55.46	20	25	339	38.5798	7.75244
P08758	Annexin A5 OS=Homo sapiens GN=ANXA5 PE=1 SV=2 - [ANXA5_HUMAN]	26.25	1	7	7	32	12.5307	22.81	5	5	201.296	22.81	5	5	8.05253	10.31	3	4	161.329	10.31	3	4	16.7607	18.44	6	7	165.389	18.44	6	7	320	35.9144	5.04639
P20073	Annexin A7 OS=Homo sapiens GN=ANXA7 PE=1 SV=3 - [ANXA7_HUMAN]	9.02	2	4	4	16	6.39832	5.74	3	3	53.974	5.74	3	3	6.88609	7.38	3	3	76.811	7.38	3	3	4.67633	4.1	2	2	44.923	4.1	2	2	488	52.7058	5.68115
P63010	AP-2 complex subunit beta OS=Homo sapiens GN=AP2B1 PE=1 SV=1 - [AP2B1_HUMAN]	2.03	3	2	2	4	4.61507	2.03	2	2	26.46	2.03	2	2	-	0	-	-	-	-	-	-	-	0	-	-	-	0	-	-	937	104.486	5.37646
Q9Y6N8	Atrial natriuretic peptide receptor 1 OS=Homo sapiens GN=NPR1 PE=1 SV=1 - [ANPRA_HUMAN]	12.06	1	7	7	42	19.4266	8.38	5	6	183.536	8.38	5	6	22.1573	11.04	6	7	258.117	11.04	6	7	25.7822	11.04	6	8	302.978	11.04	6	8	788	88.3966	4.98291
P35613	Basigin OS=Homo sapiens GN=BSG PE=1 SV=2 - [BASI_HUMAN]	23.12	2	7	7	50	28.3737	23.12	7	8	273.332	23.12	7	8	26.9956	22.86	6	8	212.226	22.86	6	8	33.3129	23.12	7	9	312.579	23.12	7	9	385	42.1741	5.65576
Q9Y6N8	Cadherin-10 OS=Homo sapiens GN=CDH10 PE=1 SV=2 - [CAD10_HUMAN]	-	-	-	-	-	-	-	-	-	-	-	-	-	-	-	-	-	-	-	-	-	-	-	-	-	-	-	-	-	-	-	-
Q16790	Carbonic anhydrase 9 OS=Homo sapiens GN=CA9 PE=1 SV=2 - [CAH9_HUMAN]	11.33	1	3	3	12	7.72319	11.33	3	3	127.283	11.33	3	3	3.94102	5.23	2	2	-	0	-	-	6.9583	9.37	2	2	71.9051	9.37	2	2	459	49.6671	4.71631
P11717	Cation-independent mannose-6-phosphate receptor OS=Homo sapiens GN=IGF2R PE=1 SV=3 - [MPRI_HUMAN]	-	-	-	-	-	-	-	-	-	-	-	-	-	-	-	-	-	-	-	-	-	-	-	-	-	-	-	-	-	-	-	-
Q6YHK3	CD109 antigen OS=Homo sapiens GN=CD109 PE=1 SV=2 - [CD109_HUMAN]	26.16	2	27	27	134	70.8309	21.94	20	21	936.6	22.35	21	22	64.1753	17.65	19	22	680.587	18.62	19	22	68.4028	19.17	20	23	880.798	20.9	21	24	1445	161.587	5.84619
P16070	CD44 antigen OS=Homo sapiens GN=CD44 PE=1 SV=3 - [CD44_HUMAN]	-	-	-	-	-	-	-	-	-	-	-	-	-	-	-	-	-	-	-	-	-	-	-	-	-	-	-	-	-	-	-	-
P13987	CD59 glycoprotein OS=Homo sapiens GN=CD59 PE=1 SV=1 - [CD59_HUMAN]	25	1	3	3	24	10.564	25	3	4	62.0479	25	3	4	8.07815	25	3	4	59.0873	25	3	4	9.77429	25	3	4	73.1249	25	3	4	128	14.1678	6.48096
P32970	CD70 antigen OS=Homo sapiens GN=CD70 PE=1 SV=2 - [CD70_HUMAN]	35.23	1	5	5	21	7.99418	22.28	3	3	53.6567	22.28	3	4	14.2612	26.94	4	5	149.64	26.94	4	5	6.45384	14.51	2	2	79.7711	14.51	2	2	193	21.1049	8.52881
Q01151	CD83 antigen OS=Homo sapiens GN=CD83 PE=1 SV=1 - [CD83_HUMAN]	-	-	-	-	-	-	-	-	-	-	-	-	-	-	-	-	-	-	-	-	-	-	-	-	-	-	-	-	-	-	-	-
P21926	CD9 antigen OS=Homo sapiens GN=CD9 PE=1 SV=4 - [CD9_HUMAN]	-	-	-	-	-	-	-	-	-	-	-	-	-	-	-	-	-	-	-	-	-	-	-	-	-	-	-	-	-	-	-	-
P43121	Cell surface glycoprotein MUC18 OS=Homo sapiens GN=MCAM PE=1 SV=2 - [MUC18_HUMAN]	29.1	1	14	14	57	30.6598	20.12	9	9	298.387	18.27	8	8	35.2385	26.01	11	11	397.415	27.24	12	12	21.9382	15.17	8	9	171.457	14.55	7	8	646	71.5626	5.75732
Q8WWI5	Choline transporter-like protein 1 OS=Homo sapiens GN=SLC44A1 PE=1 SV=1 - [CTL1_HUMAN]	-	-	-	-	-	-	-	-	-	-	-	-	-	-	-	-	-	-	-	-	-	-	-	-	-	-	-	-	-	-	-	-
Q6UVK1	Chondroitin sulfate proteoglycan 4 OS=Homo sapiens GN=CSPG4 PE=1 SV=2 - [CSPG4_HUMAN]	5.81	1	9	9	32	23.5922	4.95	8	8	210.717	4.95	8	8	8.74586	2.02	3	3	83.2734	2.02	3	3	16.6151	2.89	4	5	179.523	2.89	4	5	2322	250.382	5.46533
P10909	Clusterin OS=Homo sapiens GN=CLU PE=1 SV=1 - [CLUS_HUMAN]	23.39	4	10	10	42	13.7076	11.58	4	5	80.9645	9.8	3	4	29.2559	23.39	9	10	266.442	20.27	7	8	24.478	21.83	8	8	237.731	21.83	7	7	449	52.461	6.26514
P08174	Complement decay-accelerating factor OS=Homo sapiens GN=CD55 PE=1 SV=4 - [DAF_HUMAN]	45.14	7	16	16	101	48.0015	35.17	13	16	458.629	35.17	12	15	64.4835	41.21	14	18	596.843	41.21	14	18	51.2245	37.01	13	17	456.518	37.01	13	17	381	41.3736	7.59131
P78310	Coxsackievirus and adenovirus receptor OS=Homo sapiens GN=CXADR PE=1 SV=1 - [CXAR_HUMAN]	16.71	5	4	4	14	2.75571	13.42	3	3	36.1636	13.42	3	3	6.27986	9.86	2	2	36.86	9.86	2	2	6.23392	9.86	2	2	55.841	9.86	2	2	365	40.0044	7.56201
P61073	C-X-C chemokine receptor type 4 OS=Homo sapiens GN=CXCR4 PE=1 SV=1 - [CXCR4_HUMAN]	-	-	-	-	-	-	-	-	-	-	-	-	-	-	-	-	-	-	-	-	-	-	-	-	-	-	-	-	-	-	-	-
Q96PD2	Discoidin, CUB and LCCL domain-containing protein 2 OS=Homo sapiens GN=DCBLD2 PE=1 SV=1 - [DCBD2_HUMAN]	-	-	-	-	-	-	-	-	-	-	-	-	-	-	-	-	-	-	-	-	-	-	-	-	-	-	-	-	-	-	-	-
Q13443	Disintegrin and metalloproteinase domain-containing protein 9 OS=Homo sapiens GN=ADAM9 PE=1 SV=1 - [ADAM9_HUMAN]	24.66	1	15	15	59	38.2363	19.54	10	10	365.541	17.7	9	9	33.2527	17.46	9	10	325.04	19.05	10	11	30.2922	17.7	10	10	320.009	15.87	9	9	819	90.4971	7.51807
P17813-2	Endoglin OS=Homo sapiens GN=ENG PE=1 SV=2 - [EGLN_HUMAN]	-	-	-	-	-	-	-	-	-	-	-	-	-	-	-	-	-	-	-	-	-	-	-	-	-	-	-	-	-	-	-	-
Q9UNN8	Endothelial protein C receptor OS=Homo sapiens GN=PROCR PE=1 SV=1 - [EPCR_HUMAN]	12.61	1	2	2	4	-	0	-	-	-	0	-	-	7.8529	12.61	2	2	57.16	12.61	2	2	-	0	-	-	-	0	-	-	238	26.6546	7.18115
P00533	Epidermal growth factor receptor OS=Homo sapiens GN=EGFR PE=1 SV=2 - [EGFR_HUMAN]	39.83	1	35	35	177	104.712	29.01	26	34	1100.68	30.41	28	36	92.4711	29.83	27	30	959.861	28.84	26	29	84.3382	22.98	19	24	924.498	22.98	19	24	1210	134.19	6.68311
Q08345	Epithelial discoidin domain-containing receptor 1 OS=Homo sapiens GN=DDR1 PE=1 SV=1 - [DDR1_HUMAN]	6.24	4	5	5	27	17.6856	6.24	5	6	176.788	6.24	5	6	8.36922	5.26	4	4	95.8514	5.26	4	4	7.07992	4.27	3	3	109.121	5.26	4	4	913	101.063	6.82959
P43003	Excitatory amino acid transporter 1 OS=Homo sapiens GN=SLC1A3 PE=1 SV=1 - [EAA1_HUMAN]	5.9	2	2	2	4	7.69193	5.9	2	2	149.09	5.9	2	2	-	0	-	-	-	0	-	-	-	-	-	-	-	-	-	-	542	59.5337	8.41162
Q9BSJ8	Extended synaptotagmin-1 OS=Homo sapiens GN=ESYT1 PE=1 SV=1 - [ESYT1_HUMAN]	4.89	2	3	3	6	-	0	-	-	-	-	-	-	7.12829	2.9	2	2	87.7195	2.9	2	2	2.92085	3.17	2	2	-	0	-	-	1104	122.78	5.8335
P15328	Folate receptor alpha OS=Homo sapiens GN=FOLR1 PE=1 SV=3 - [FOLR1_HUMAN]	42.02	1	9	9	54	15.7496	31.52	7	7	116.614	31.52	7	7	27.2939	31.13	6	9	287.662	31.13	6	9	34.6777	42.02	9	11	311.27	42.02	9	11	257	29.7992	7.97217
P08581	Hepatocyte growth factor receptor OS=Homo sapiens GN=MET PE=1 SV=4 - [MET_HUMAN]	10.5	2	10	10	38	19.9202	8.71	8	8	168.719	8.71	8	8	13.8807	6.04	6	6	81.33	5.47	5	5	15.0469	5.97	6	6	86.6936	4.96	5	5	1390	155.441	7.32764
P08069	Insulin-like growth factor 1 receptor OS=Homo sapiens GN=IGF1R PE=1 SV=1 - [IGF1R_HUMAN]	4.32	1	5	5	9	8.06539	3.58	4	4	102.277	3.07	3	3	4.04996	1.24	2	2	-	0	-	-	-	0	-	-	-	0	-	-	1367	154.693	5.79541
P56199	Integrin alpha-1 OS=Homo sapiens GN=ITGA1 PE=1 SV=2 - [ITA1_HUMAN]	12.81	1	10	10	39	17.7685	8.06	6	6	204.07	8.06	6	6	23.9683	9.58	8	8	284.865	10.09	9	9	15.7288	6.79	5	5	185.538	6.79	5	5	1179	130.765	6.29053
P17301	Integrin alpha-2 OS=Homo sapiens GN=ITGA2 PE=1 SV=1 - [ITA2_HUMAN]	13.21	1	12	12	50	30.185	10.75	9	10	492.672	10.75	9	10	10.0155	4.83	5	5	185.296	4.83	5	5	28.1444	11.01	10	10	373.597	11.01	10	10	1181	129.214	5.31299
P26006	Integrin alpha-3 OS=Homo sapiens GN=ITGA3 PE=1 SV=5 - [ITA3_HUMAN]	5.71	2	5	5	20	5.32994	3.43	3	3	61.74	3.43	3	3	6.60806	4.76	4	4	98.53	4.76	4	4	7.55892	3.52	3	3	45.7344	3.52	3	3	1051	116.538	6.771
P08648	Integrin alpha-5 OS=Homo sapiens GN=ITGA5 PE=1 SV=2 - [ITA5_HUMAN]	17.83	1	13	13	70	44.2958	15.54	11	14	417.642	14.49	10	13	32.975	15.73	12	13	304.518	15.73	12	12	21.9296	12.3	9	9	236.092	12.3	9	9	1049	114.465	5.77002
P05556	Integrin beta-1 OS=Homo sapiens GN=ITGB1 PE=1 SV=2 - [ITB1_HUMAN]	24.94	1	18	18	115	60.3548	22.31	15	20	539.308	22.31	15	19	58.9837	24.19	17	23	490.566	24.19	16	20	50.59	18.92	13	17	437.333	18.17	12	16	798	88.357	5.38916
P18084	Integrin beta-5 OS=Homo sapiens GN=ITGB5 PE=1 SV=1 - [ITB5_HUMAN]	8.01	1	5	5	16	10.2954	5.26	3	3	92.8327	5.26	3	3	4.1975	2.5	2	2	44.3	2.5	2	2	6.25285	3.75	3	3	45.5	3.75	3	3	799	87.9962	6.06201
P05362	Intercellular adhesion molecule 1 OS=Homo sapiens GN=ICAM1 PE=1 SV=2 - [ICAM1_HUMAN]	11.28	1	4	4	18	12.3891	11.28	4	4	120.786	8.65	3	3	8.87804	8.27	3	3	104.395	5.64	2	2	8.45621	8.27	3	3	90.2165	8.27	3	3	532	57.789	7.98682
Q9NPH3	Interleukin-1 receptor accessory protein OS=Homo sapiens GN=IL1RAP PE=1 SV=2 - [IL1AP_HUMAN]	7.89	1	5	5	18	5.66274	4.21	3	3	45.28	2.98	2	2	7.66617	6.67	4	4	41.8177	4.74	3	3	4.28353	4.74	3	3	22.9473	4.74	3	3	570	65.3767	8.11865
P40189	Interleukin-6 receptor subunit beta OS=Homo sapiens GN=IL6ST PE=1 SV=2 - [IL6RB_HUMAN]	14.16	2	9	9	33	12.939	8.39	5	5	104.347	8.39	5	5	9.83057	6.32	6	6	87.2102	5.66	5	5	17.2673	10.35	6	6	132.699	10.35	6	6	918	103.471	5.94775
Q9UNF1-2	Isoform 2 of Melanoma-associated antigen D2 OS=Homo sapiens GN=MAGED2 - [MAGD2_HUMAN]	9.35	2	2	2	2	-	-	-	-	-	-	-	-	-	-	-	-	-	-	-	-	4.06285	9.35	2	2					588	63.1284	9.34912
Q8WTV0-4	Isoform 4 of Scavenger receptor class B member 1 OS=Homo sapiens GN=SCARB1 - [SCRB1_HUMAN]	19.41	3	8	8	17	17.1206	13.5	5	6	-	-	-	-	16.325	14.77	6	7	-	-	-	-	11.3039	9.28	4	4	-	-	-	-	474	53.5438	7.25439
P42702	Leukemia inhibitory factor receptor OS=Homo sapiens GN=LIFR PE=1 SV=1 - [LIFR_HUMAN]	14.31	1	13	13	59	26.9157	12.12	11	11	234.613	12.12	11	11	22.2846	9.21	9	10	207.432	9.21	9	10	18.2193	9.57	9	9	174.872	8.3	8	8	1097	123.665	5.71924
O95274	Ly6/PLAUR domain-containing protein 3 OS=Homo sapiens GN=LYPD3 PE=1 SV=2 - [LYPD3_HUMAN]	-	-	-	-	-	-	-	-	-	-	-	-	-	-	-	-	-	-	-	-	-	-	-	-	-	-	-	-	-	-	-	-
P15529	Membrane cofactor protein OS=Homo sapiens GN=CD46 PE=1 SV=3 - [MCP_HUMAN]	5.87	16	2	2	8	4.63243	5.87	2	2	41.8282	5.87	2	2	4.58186	5.87	2	2	39.4532	5.87	2	2		0				0			392	43.7187	6.7417
O15427	Monocarboxylate transporter 4 OS=Homo sapiens GN=SLC16A3 PE=1 SV=1 - [MOT4_HUMAN]	10.11	1	5	5	22	8.03167	7.31	3	3	115.241	10.11	4	4	8.98529	7.31	3	3	130.237	7.31	3	3	11.848	7.31	4	4	162.275	10.11	5	5	465	49.4369	7.95752
P19338	Nucleolin OS=Homo sapiens GN=NCL PE=1 SV=3 - [NUCL_HUMAN]	25.77	1	14	14	68	29.1562	17.32	9	10	278.18	17.32	9	10	31.3565	18.17	10	12	273.199	18.17	10	12	31.1962	20.28	11	12	242.074	20.28	11	12	710	76.5684	4.70361
O00592	Podocalyxin OS=Homo sapiens GN=PODXL PE=1 SV=2 - [PODXL_HUMAN]	20.79	2	8	8	40	18.861	17.03	7	7	186.052	17.03	7	7	17.6659	17.03	7	7	174.206	17.03	7	7	13.4033	13.08	6	6	153.618	13.08	6	6	558	58.5991	5.49072
P15151	Poliovirus receptor OS=Homo sapiens GN=PVR PE=1 SV=2 - [PVR_HUMAN]	13.43	4	4	4	21	13.085	11.75	3	4	117.033	11.75	3	4	8.09838	8.39	2	3	47.4461	8.39	2	3	9.20965	8.15	3	4	103.317	6.47	2	3	417	45.2738	6.52197
P07237	Protein disulfide-isomerase OS=Homo sapiens GN=P4HB PE=1 SV=3 - [PDIA1_HUMAN]	12.99	1	5	5	9	12.0771	9.06	3	3	123.124	7.48	2	2	-	0	-	-	-	0	-	-	2.06171	3.94	2	2	46.5358	3.94	2	2	508	57.0807	4.86865
Q99497	Protein DJ-1 OS=Homo sapiens GN=PARK7 PE=1 SV=2 - [PARK7_HUMAN]	-	-	-	-	-	-	-	-	-	-	-	-	-	-	-	-	-	-	-	-	-	-	-	-	-	-	-	-	-	-	-	-
Q9H0X4	Protein ITFG3 OS=Homo sapiens GN=ITFG3 PE=1 SV=1 - [ITFG3_HUMAN]	-	-	-	-	-	-	-	-	-	-	-	-	-	-	-	-	-	-	-	-	-	-	-	-	-	-	-	-	-	-	-	-
Q9Y6N7	Roundabout homolog 1 OS=Homo sapiens GN=ROBO1 PE=1 SV=1 - [ROBO1_HUMAN]	2.91	6	3	3	6	4.16487	2.18	2	2	35.45	2.18	2	2	-	0	-	-	-	-	-	-	4.68439	1.88	2	2	-	0	-	-	1651	180.818	6.03662
Q9Y5M8	Signal recognition particle receptor subunit beta OS=Homo sapiens GN=SRPRB PE=1 SV=3 - [SRPRB_HUMAN]	-	-	-	-	-	-	-	-	-	-	-	-	-	-	-	-	-	-	-	-	-	-	-	-	-	-	-	-	-	-	-	-
P05026	Sodium/potassium-transporting ATPase subunit beta-1 OS=Homo sapiens GN=ATP1B1 PE=1 SV=1 - [AT1B1_HUMAN]	27.72	2	6	6	24	10.4725	21.12	4	5	107.582	21.12	4	5	6.86244	15.18	4	4	53.7896	12.87	3	4	2.45579	12.54	3	3	58.0432	12.54	3	3	303	35.0389	8.52881
P11166	Solute carrier family 2, facilitated glucose transporter member 1 OS=Homo sapiens GN=SLC2A1 PE=1 SV=2 - [GTR1_HUMAN]	5.08	1	3	4	9	4.05363	3.66	2	2	34.97	3.66	2	2	4.40436	3.05	3	3	53.57	1.83	2	2	-	0	-	-	-	0	-	-	492	54.0485	8.71924
P11169	Solute carrier family 2, facilitated glucose transporter member 3 OS=Homo sapiens GN=SLC2A3 PE=1 SV=1 - [GTR3_HUMAN]	8.47	3	3	4	9	-	0	-	-	-	0	-	-	7.28161	7.06	3	3	128.949	5.85	2	2	6.65115	5.44	2	2	133.672	5.44	2	2	496	53.8893	7.1958
Q8NBI5	Solute carrier family 43 member 3 OS=Homo sapiens GN=SLC43A3 PE=1 SV=2 - [S43A3_HUMAN]	6.31	1	3	3	19	4.84483	6.31	3	3	73.6841	4.48	2	2	8.59697	6.31	3	4	138.264	6.31	3	4	6.21555	6.31	3	3	86.6387	6.31	3	3	491	54.4933	8.52881
P02786	Transferrin receptor protein 1 OS=Homo sapiens GN=TFRC PE=1 SV=2 - [TFR1_HUMAN]	58.55	1	48	48	396	216.095	57.24	44	69	2226.22	56.05	43	66	204.937	56.58	44	66	1949.5	56.58	44	66	197.682	53.68	41	63	1887.06	52.5	40	66	760	84.8179	6.60986
Q06418	Tyrosine-protein kinase receptor TYRO3 OS=Homo sapiens GN=TYRO3 PE=1 SV=1 - [TYRO3_HUMAN]	4.94	1	2	2	4	5.92877	4.94	2	2	40.3263	4.94	2	2	-	-	-	-	-	-	-	-	-	-	-	-	-	-	-	-	890	96.8434	5.66846
Q06418	Tyrosine-protein kinase transmembrane receptor ROR2 OS=Homo sapiens GN=ROR2 PE=1 SV=2 - [ROR2_HUMAN]	4.94	1	2	2	4	5.92877	4.94	2	2	40.3263	4.94	2	2	-	-	-	-	-	-	-	-	-	-	-	-	-	-	-	-	890	96.8434	5.66846

## Sheet: Negative Control Hypoxia
Hypoxia regulates global membrane protein endocytosis through caveolin-1 in cancer cells
Bourseau-Guilmain E, Menard JA, Lindqvist E, Indira Chandran V, Christianson HC, Cerezo Magana M, Lidfeldt J, Marko-Varga G, Welinder C and Belting M
Accession #	Description	ΣCoverage	Σ# Proteins	Σ# Unique Peptides	Σ# Peptides	Σ# PSMs	Score A6	Coverage A6	# Peptides A6	# PSM A6	Score A7	Coverage A7	# Peptides A7	# PSM A7	Score B6	Coverage B6	# Peptides B6	# PSM B6	Score B7	Coverage B7	# Peptides B7	# PSM B7	Score C6	Coverage C6	# Peptides C6	# PSM C6	Score C7	Coverage C7	# Peptides C7	# PSM C7	# AAs	MW [kDa]	calc. pI
P11021	78 kDa glucose-regulated protein OS=Homo sapiens GN=HSPA5 PE=1 SV=2 - [GRP78_HUMAN]	26.76	1	12	14	57	12.5393	16.06	8	9	208.89	16.06	8	10	11.3944	13.46	7	8	213.999	13.46	7	8	17.6119	16.21	9	10	252.178	18.81	10	12	654	72.2884	5.16064
P05187	Alkaline phosphatase, placental type OS=Homo sapiens GN=ALPP PE=1 SV=2 - [PPB1_HUMAN]	-	-	-	-	-	-	-	-	-	-	-	-	-	-	-	-	-	-	-	-	-	-	-	-	-	-	-	-	-	-	-	-
P06733	Alpha-enolase OS=Homo sapiens GN=ENO1 PE=1 SV=2 - [ENOA_HUMAN]	32.03	1	12	12	73	30.9137	23.5	8	16	655.481	23.04	8	17	16.4337	18.43	6	7	310.456	18.43	6	7	21.7416	20.97	8	14	394.605	24.19	8	12	434	47.1393	7.38623
P07355	Annexin A2 OS=Homo sapiens GN=ANXA2 PE=1 SV=2 - [ANXA2_HUMAN]	46.31	2	15	15	58	13.5379	29.2	9	9	186.219	31.56	10	10	19.9972	27.14	9	9	205.869	30.09	9	10	24.8131	31.27	9	10	289.308	31.27	9	10	339	38.5798	7.75244
P08758	Annexin A5 OS=Homo sapiens GN=ANXA5 PE=1 SV=2 - [ANXA5_HUMAN]	5.31	1	2	2	4	-	-	-	-	-	0	-	-	1.98759	5.31	2	2	57.4	5.31	2	2	-	-	-	-	-	-	-	-	320	35.9144	5.04639
P20073	Annexin A7 OS=Homo sapiens GN=ANXA7 PE=1 SV=3 - [ANXA7_HUMAN]	4.1	2	2	2	4	-	0	-	-	-	0	-	-	-	-	-	-	-	-	-	-	4.07628	4.1	2	2	44.34	4.1	2	2	488	52.7058	5.68115
P63010	AP-2 complex subunit beta OS=Homo sapiens GN=AP2B1 PE=1 SV=1 - [AP2B1_HUMAN]	-	-	-	-	-	-	-	-	-	-	-	-	-	-	-	-	-	-	-	-	-	-	-	-	-	-	-	-	-	-	-	-
P16066	Atrial natriuretic peptide receptor 1 OS=Homo sapiens GN=NPR1 PE=1 SV=1 - [ANPRA_HUMAN]	-	-	-	-	-	-	-	-	-	-	-	-	-	-	-	-	-	-	-	-	-	-	-	-	-	-	-	-	-	-	-	-
P35613-2	Basigin OS=Homo sapiens GN=BSG PE=1 SV=2 - [BASI_HUMAN]	-	-	-	-	-	-	-	-	-	-	-	-	-	-	-	-	-	-	-	-	-	-	-	-	-	-	-	-	-	-	-	-
Q9Y6N8	Cadherin-10 OS=Homo sapiens GN=CDH10 PE=1 SV=2 - [CAD10_HUMAN]	-	-	-	-	-	-	-	-	-	-	-	-	-	-	-	-	-	-	-	-	-	-	-	-	-	-	-	-	-	-	-	-
Q16790	Carbonic anhydrase 9 OS=Homo sapiens GN=CA9 PE=1 SV=2 - [CAH9_HUMAN]	-	-	-	-	-	-	-	-	-	-	-	-	-	-	-	-	-	-	-	-	-	-	-	-	-	-	-	-	-	-	-	-
P11717	Cation-independent mannose-6-phosphate receptor OS=Homo sapiens GN=IGF2R PE=1 SV=3 - [MPRI_HUMAN]	-	-	-	-	-	-	-	-	-	-	-	-	-	-	-	-	-	-	-	-	-	-	-	-	-	-	-	-	-	-	-	-
Q6YHK3	CD109 antigen OS=Homo sapiens GN=CD109 PE=1 SV=2 - [CD109_HUMAN]	-	-	-	-	-	-	-	-	-	-	-	-	-	-	-	-	-	-	-	-	-	-	-	-	-	-	-	-	-	-	-	-
P16070	CD44 antigen OS=Homo sapiens GN=CD44 PE=1 SV=3 - [CD44_HUMAN]	-	-	-	-	-	-	-	-	-	-	-	-	-	-	-	-	-	-	-	-	-	-	-	-	-	-	-	-	-	-	-	-
P13987	CD59 glycoprotein OS=Homo sapiens GN=CD59 PE=1 SV=1 - [CD59_HUMAN]	-	-	-	-	-	-	-	-	-	-	-	-	-	-	-	-	-	-	-	-	-	-	-	-	-	-	-	-	-	-	-	-
P32970	CD70 antigen OS=Homo sapiens GN=CD70 PE=1 SV=2 - [CD70_HUMAN]	-	-	-	-	-	-	-	-	-	-	-	-	-	-	-	-	-	-	-	-	-	-	-	-	-	-	-	-	-	-	-	-
Q01151	CD83 antigen OS=Homo sapiens GN=CD83 PE=1 SV=1 - [CD83_HUMAN]	-	-	-	-	-	-	-	-	-	-	-	-	-	-	-	-	-	-	-	-	-	-	-	-	-	-	-	-	-	-	-	-
P21926	CD9 antigen OS=Homo sapiens GN=CD9 PE=1 SV=4 - [CD9_HUMAN]	-	-	-	-	-	-	-	-	-	-	-	-	-	-	-	-	-	-	-	-	-	-	-	-	-	-	-	-	-	-	-	-
P43121	Cell surface glycoprotein MUC18 OS=Homo sapiens GN=MCAM PE=1 SV=2 - [MUC18_HUMAN]	-	-	-	-	-	-	-	-	-	-	-	-	-	-	-	-	-	-	-	-	-	-	-	-	-	-	-	-	-	-	-	-
Q8WWI5	Choline transporter-like protein 1 OS=Homo sapiens GN=SLC44A1 PE=1 SV=1 - [CTL1_HUMAN]	-	-	-	-	-	-	-	-	-	-	-	-	-	-	-	-	-	-	-	-	-	-	-	-	-	-	-	-	-	-	-	-
Q6UVK1	Chondroitin sulfate proteoglycan 4 OS=Homo sapiens GN=CSPG4 PE=1 SV=2 - [CSPG4_HUMAN]	-	-	-	-	-	-	-	-	-	-	-	-	-	-	-	-	-	-	-	-	-	-	-	-	-	-	-	-	-	-	-	-
P10909	Clusterin OS=Homo sapiens GN=CLU PE=1 SV=1 - [CLUS_HUMAN]	16.7	5	5	5	15	2.1531	7.35	2	2	63.35	7.35	2	2	2.97064	4.23	2	2	86.7449	4.23	2	2	5.38323	12.92	4	4	152.064	7.8	3	3	449	52.461	6.26514
P08174	Complement decay-accelerating factor OS=Homo sapiens GN=CD55 PE=1 SV=4 - [DAF_HUMAN]	5.25	7	2	2	4	-	0	-	-	-	0	-	-	-	0	-	-	-	0	-	-	3.72764	5.25	2	2	46.26	5.25	2	2	381	41.3736	7.59131
P78310	Coxsackievirus and adenovirus receptor OS=Homo sapiens GN=CXADR PE=1 SV=1 - [CXAR_HUMAN]	-	-	-	-	-	-	-	-	-	-	-	-	-	-	-	-	-	-	-	-	-	-	-	-	-	-	-	-	-	-	-	-
P61073	C-X-C chemokine receptor type 4 OS=Homo sapiens GN=CXCR4 PE=1 SV=1 - [CXCR4_HUMAN]	-	-	-	-	-	-	-	-	-	-	-	-	-	-	-	-	-	-	-	-	-	-	-	-	-	-	-	-	-	-	-	-
Q96PD2	Discoidin, CUB and LCCL domain-containing protein 2 OS=Homo sapiens GN=DCBLD2 PE=1 SV=1 - [DCBD2_HUMAN]	-	-	-	-	-	-	-	-	-	-	-	-	-	-	-	-	-	-	-	-	-	-	-	-	-	-	-	-	-	-	-	-
Q13443	Disintegrin and metalloproteinase domain-containing protein 9 OS=Homo sapiens GN=ADAM9 PE=1 SV=1 - [ADAM9_HUMAN]	-	-	-	-	-	-	-	-	-	-	-	-	-	-	-	-	-	-	-	-	-	-	-	-	-	-	-	-	-	-	-	-
P17813-2	Endoglin OS=Homo sapiens GN=ENG PE=1 SV=2 - [EGLN_HUMAN]	-	-	-	-	-	-	-	-	-	-	-	-	-	-	-	-	-	-	-	-	-	-	-	-	-	-	-	-	-	-	-	-
Q9UNN8	Endothelial protein C receptor OS=Homo sapiens GN=PROCR PE=1 SV=1 - [EPCR_HUMAN]	-	-	-	-	-	-	-	-	-	-	-	-	-	-	-	-	-	-	-	-	-	-	-	-	-	-	-	-	-	-	-	-
P00533	Epidermal growth factor receptor OS=Homo sapiens GN=EGFR PE=1 SV=2 - [EGFR_HUMAN]	-	-	-	-	-	-	-	-	-	-	-	-	-	-	-	-	-	-	-	-	-	-	-	-	-	-	-	-	-	-	-	-
Q08345-2	Epithelial discoidin domain-containing receptor 1 OS=Homo sapiens GN=DDR1 PE=1 SV=1 - [DDR1_HUMAN]	-	-	-	-	-	-	-	-	-	-	-	-	-	-	-	-	-	-	-	-	-	-	-	-	-	-	-	-	-	-	-	-
P43003	Excitatory amino acid transporter 1 OS=Homo sapiens GN=SLC1A3 PE=1 SV=1 - [EAA1_HUMAN]	-	-	-	-	-	-	-	-	-	-	-	-	-	-	-	-	-	-	-	-	-	-	-	-	-	-	-	-	-	-	-	-
Q9BSJ8	Extended synaptotagmin-1 OS=Homo sapiens GN=ESYT1 PE=1 SV=1 - [ESYT1_HUMAN]	-	-	-	-	-	-	-	-	-	-	-	-	-	-	-	-	-	-	-	-	-	-	-	-	-	-	-	-	-	-	-	-
P15328	Folate receptor alpha OS=Homo sapiens GN=FOLR1 PE=1 SV=3 - [FOLR1_HUMAN]	-	-	-	-	-	-	-	-	-	-	-	-	-	-	-	-	-	-	-	-	-	-	-	-	-	-	-	-	-	-	-	-
P08581	Hepatocyte growth factor receptor OS=Homo sapiens GN=MET PE=1 SV=4 - [MET_HUMAN]	-	-	-	-	-	-	-	-	-	-	-	-	-	-	-	-	-	-	-	-	-	-	-	-	-	-	-	-	-	-	-	-
C9J5X1	Insulin-like growth factor 1 receptor OS=Homo sapiens GN=IGF1R PE=1 SV=1 - [IGF1R_HUMAN]	-	-	-	-	-	-	-	-	-	-	-	-	-	-	-	-	-	-	-	-	-	-	-	-	-	-	-	-	-	-	-	-
P56199	Integrin alpha-1 OS=Homo sapiens GN=ITGA1 PE=1 SV=2 - [ITA1_HUMAN]	-	-	-	-	-	-	-	-	-	-	-	-	-	-	-	-	-	-	-	-	-	-	-	-	-	-	-	-	-	-	-	-
P17301	Integrin alpha-2 OS=Homo sapiens GN=ITGA2 PE=1 SV=1 - [ITA2_HUMAN]	-	-	-	-	-	-	-	-	-	-	-	-	-	-	-	-	-	-	-	-	-	-	-	-	-	-	-	-	-	-	-	-
P26006	Integrin alpha-3 OS=Homo sapiens GN=ITGA3 PE=1 SV=5 - [ITA3_HUMAN]	-	-	-	-	-	-	-	-	-	-	-	-	-	-	-	-	-	-	-	-	-	-	-	-	-	-	-	-	-	-	-	-
P08648	Integrin alpha-5 OS=Homo sapiens GN=ITGA5 PE=1 SV=2 - [ITA5_HUMAN]	-	-	-	-	-	-	-	-	-	-	-	-	-	-	-	-	-	-	-	-	-	-	-	-	-	-	-	-	-	-	-	-
P05556	Integrin beta-1 OS=Homo sapiens GN=ITGB1 PE=1 SV=2 - [ITB1_HUMAN]	-	-	-	-	-	-	-	-	-	-	-	-	-	-	-	-	-	-	-	-	-	-	-	-	-	-	-	-	-	-	-	-
P18084	Integrin beta-5 OS=Homo sapiens GN=ITGB5 PE=1 SV=1 - [ITB5_HUMAN]	-	-	-	-	-	-	-	-	-	-	-	-	-	-	-	-	-	-	-	-	-	-	-	-	-	-	-	-	-	-	-	-
P05362	Intercellular adhesion molecule 1 OS=Homo sapiens GN=ICAM1 PE=1 SV=2 - [ICAM1_HUMAN]	-	-	-	-	-	-	-	-	-	-	-	-	-	-	-	-	-	-	-	-	-	-	-	-	-	-	-	-	-	-	-	-
Q9NPH3	Interleukin-1 receptor accessory protein OS=Homo sapiens GN=IL1RAP PE=1 SV=2 - [IL1AP_HUMAN]	-	-	-	-	-	-	-	-	-	-	-	-	-	-	-	-	-	-	-	-	-	-	-	-	-	-	-	-	-	-	-	-
P40189-3	Interleukin-6 receptor subunit beta OS=Homo sapiens GN=IL6ST PE=1 SV=2 - [IL6RB_HUMAN]	-	-	-	-	-	-	-	-	-	-	-	-	-	-	-	-	-	-	-	-	-	-	-	-	-	-	-	-	-	-	-	-
Q8WTV0-4	Isoform 4 of Scavenger receptor class B member 1 OS=Homo sapiens GN=SCARB1 - [SCRB1_HUMAN]	-	-	-	-	-	-	-	-	-	-	-	-	-	-	-	-	-	-	-	-	-	-	-	-	-	-	-	-	-	-	-	-
P15529-7	Isoform L of Membrane cofactor protein OS=Homo sapiens GN=CD46 - [MCP_HUMAN]	-	-	-	-	-	-	-	-	-	-	-	-	-	-	-	-	-	-	-	-	-	-	-	-	-	-	-	-	-	-	-	-
P42702	Leukemia inhibitory factor receptor OS=Homo sapiens GN=LIFR PE=1 SV=1 - [LIFR_HUMAN]	-	-	-	-	-	-	-	-	-	-	-	-	-	-	-	-	-	-	-	-	-	-	-	-	-	-	-	-	-	-	-	-
O95274	Ly6/PLAUR domain-containing protein 3 OS=Homo sapiens GN=LYPD3 PE=1 SV=2 - [LYPD3_HUMAN]	-	-	-	-	-	-	-	-	-	-	-	-	-	-	-	-	-	-	-	-	-	-	-	-	-	-	-	-	-	-	-	-
Q9UNF1	Melanoma-associated antigen D2 OS=Homo sapiens GN=MAGED2 PE=1 SV=2 - [MAGD2_HUMAN]	-	-	-	-	-	-	-	-	-	-	-	-	-	-	-	-	-	-	-	-	-	-	-	-	-	-	-	-	-	-	-	-
O15427	Monocarboxylate transporter 4 OS=Homo sapiens GN=SLC16A3 PE=1 SV=1 - [MOT4_HUMAN]	-	-	-	-	-	-	-	-	-	-	-	-	-	-	-	-	-	-	-	-	-	-	-	-	-	-	-	-	-	-	-	-
P19338	Nucleolin OS=Homo sapiens GN=NCL PE=1 SV=3 - [NUCL_HUMAN]	2.68	1	2	2	6	-	0	-	-	-	0	-	-	-	0	-	-	28.99	2.68	2	2	3.85633	2.68	2	2	49.9782	2.68	2	2	710	76.5684	4.70361
O00592	Podocalyxin OS=Homo sapiens GN=PODXL PE=1 SV=2 - [PODXL_HUMAN]	-	-	-	-	-	-	-	-	-	-	-	-	-	-	-	-	-	-	-	-	-	-	-	-	-	-	-	-	-	-	-	-
P15151-3	Poliovirus receptor OS=Homo sapiens GN=PVR PE=1 SV=2 - [PVR_HUMAN]	-	-	-	-	-	-	-	-	-	-	-	-	-	-	-	-	-	-	-	-	-	-	-	-	-	-	-	-	-	-	-	-
P07237	Protein disulfide-isomerase OS=Homo sapiens GN=P4HB PE=1 SV=3 - [PDIA1_HUMAN]	-	-	-	-	-	-	-	-	-	-	-	-	-	-	-	-	-	-	-	-	-	-	-	-	-	-	-	-	-	-	-	-
Q99497	Protein DJ-1 OS=Homo sapiens GN=PARK7 PE=1 SV=2 - [PARK7_HUMAN]	-	-	-	-	-	-	-	-	-	-	-	-	-	-	-	-	-	-	-	-	-	-	-	-	-	-	-	-	-	-	-	-
Q9H0X4	Protein ITFG3 OS=Homo sapiens GN=ITFG3 PE=1 SV=1 - [ITFG3_HUMAN]	-	-	-	-	-	-	-	-	-	-	-	-	-	-	-	-	-	-	-	-	-	-	-	-	-	-	-	-	-	-	-	-
Q9Y6N7-4	Roundabout homolog 1 OS=Homo sapiens GN=ROBO1 PE=1 SV=1 - [ROBO1_HUMAN]	-	-	-	-	-	-	-	-	-	-	-	-	-	-	-	-	-	-	-	-	-	-	-	-	-	-	-	-	-	-	-	-
Q9Y5M8	Signal recognition particle receptor subunit beta OS=Homo sapiens GN=SRPRB PE=1 SV=3 - [SRPRB_HUMAN]	-	-	-	-	-	-	-	-	-	-	-	-	-	-	-	-	-	-	-	-	-	-	-	-	-	-	-	-	-	-	-	-
P05026-2	Sodium/potassium-transporting ATPase subunit beta-1 OS=Homo sapiens GN=ATP1B1 PE=1 SV=1 - [AT1B1_HUMAN]	-	-	-	-	-	-	-	-	-	-	-	-	-	-	-	-	-	-	-	-	-	-	-	-	-	-	-	-	-	-	-	-
P11166	Solute carrier family 2, facilitated glucose transporter member 1 OS=Homo sapiens GN=SLC2A1 PE=1 SV=2 - [GTR1_HUMAN]	-	-	-	-	-	-	-	-	-	-	-	-	-	-	-	-	-	-	-	-	-	-	-	-	-	-	-	-	-	-	-	-
P11169	Solute carrier family 2, facilitated glucose transporter member 3 OS=Homo sapiens GN=SLC2A3 PE=1 SV=1 - [GTR3_HUMAN]	-	-	-	-	-	-	-	-	-	-	-	-	-	-	-	-	-	-	-	-	-	-	-	-	-	-	-	-	-	-	-	-
Q8NBI5	Solute carrier family 43 member 3 OS=Homo sapiens GN=SLC43A3 PE=1 SV=2 - [S43A3_HUMAN]	-	-	-	-	-	-	-	-	-	-	-	-	-	-	-	-	-	-	-	-	-	-	-	-	-	-	-	-	-	-	-	-
P02786	Transferrin receptor protein 1 OS=Homo sapiens GN=TFRC PE=1 SV=2 - [TFR1_HUMAN]	10.39	1	7	7	25	6.60021	6.58	4	4	134.29	6.58	4	4	4.27179	6.32	4	4	112.739	7.11	5	6	4.49095	5.92	4	4	128.783	4.74	3	3	760	84.8179	6.60986
Q06418	Tyrosine-protein kinase receptor TYRO3 OS=Homo sapiens GN=TYRO3 PE=1 SV=1 - [TYRO3_HUMAN]	-	-	-	-	-	-	-	-	-	-	-	-	-	-	-	-	-	-	-	-	-	-	-	-	-	-	-	-	-	-	-	-
Q01974	Tyrosine-protein kinase transmembrane receptor ROR2 OS=Homo sapiens GN=ROR2 PE=1 SV=2 - [ROR2_HUMAN]	-	-	-	-	-	-	-	-	-	-	-	-	-	-	-	-	-	-	-	-	-	-	-	-	-	-	-	-	-	-	-	-

## Sheet: Surface Proteins Normoxia
Hypoxia regulates global membrane protein endocytosis through caveolin-1 in cancer cells
Bourseau-Guilmain E, Menard JA, Lindqvist E, Indira Chandran V, Christianson HC, Cerezo Magana M, Lidfeldt J, Marko-Varga G, Welinder C and Belting M
Accession #	Description	ΣCoverage	Σ# Proteins	Σ# Unique Peptides	Σ# Peptides	Σ# PSMs	Score A6	Coverage A6	# Peptides A6	# PSM A6	Score A7	Coverage A7	# Peptides A7	# PSM A7	Score B6	Coverage B6	# Peptides B6	# PSM B6	Score B7	Coverage B7	# Peptides B7	# PSM B7	Score C6	Coverage C6	# Peptides C6	# PSM C6	Score C7	Coverage C7	# Peptides C7	# PSM C7	# AAs	MW [kDa]	calc. pI
P11021	78 kDa glucose-regulated protein OS=Homo sapiens GN=HSPA5 PE=1 SV=2 - [GRP78_HUMAN]	44.8	1	25	27	147	62.2585	37	18	24	621.001	38.84	19	21	66.1546	39.45	22	25	662.415	39.45	22	25	79.0078	42.05	22	26	805.95	42.05	22	26	654	72.2884	5.16064
P05187	Alkaline phosphatase, placental type OS=Homo sapiens GN=ALPP PE=1 SV=2 - [PPB1_HUMAN]	25.98	1	10	10	40	25.0679	17.38	7	8	204.636	17.38	7	8	15.7532	15.14	5	5	124.073	15.14	5	5	22.805	15.14	6	7	178.169	15.14	6	7	535	57.9173	6.29053
P06733	Alpha-enolase OS=Homo sapiens GN=ENO1 PE=1 SV=2 - [ENOA_HUMAN]	58.99	1	21	21	123	58.9618	46.31	13	18	717.011	47.7	14	19	50.468	46.08	15	20	584.154	47.47	16	21	63.3963	54.38	19	23	627.764	54.38	19	22	434	47.1393	7.38623
P07355	Annexin A2 OS=Homo sapiens GN=ANXA2 PE=1 SV=2 - [ANXA2_HUMAN]	71.68	2	24	24	156	83.4883	60.18	17	24	834.518	63.42	19	26	76.327	65.49	21	26	875.682	65.49	21	26	79.5341	60.18	20	27	865.086	59.29	20	27	339	38.5798	7.75244
P08758	Annexin A5 OS=Homo sapiens GN=ANXA5 PE=1 SV=2 - [ANXA5_HUMAN]	44.06	1	11	11	55	25.3497	37.5	9	11	340.741	37.5	9	10	22.351	36.25	10	10	267.452	36.25	10	10	16.3786	25.31	7	7	201.606	25.31	7	7	320	35.9144	5.04639
P20073	Annexin A7 OS=Homo sapiens GN=ANXA7 PE=1 SV=3 - [ANXA7_HUMAN]	10.66	2	4	4	16	6.63116	8.4	3	3	48.0293	5.12	2	2	9.14131	10.66	4	4	82.9672	7.38	3	3	5.41525	5.12	2	2	78.9882	5.12	2	2	488	52.7058	5.68115
P63010	AP-2 complex subunit beta OS=Homo sapiens GN=AP2B1 PE=1 SV=1 - [AP2B1_HUMAN]	5.34	3	2	3	8	-	-	-	-	-	0	-	-	-	0	-	-	-	0	-	-	3.06085	3.84	2	2	57.4189	3.84	2	2	937	104.486	5.37646
P16066	Atrial natriuretic peptide receptor 1 OS=Homo sapiens GN=NPR1 PE=1 SV=1 - [ANPRA_HUMAN]	7.45	1	5	5	18	10.6299	5.84	4	4	108.886	5.84	4	4	2.63448	2.83	2	2	62.6905	2.83	2	2	5.47198	4.05	3	3	51.6496	4.05	3	3	1061	118.844	6.63916
P35613	Basigin OS=Homo sapiens GN=BSG PE=1 SV=2 - [BASI_HUMAN]	39.48	2	12	12	118	61.5853	35.84	10	20	718.464	35.84	10	20	68.9843	39.48	11	18	800.854	39.48	11	18	76.6013	35.84	10	21	915.604	35.84	10	21	385	42.1741	5.65576
Q9Y6N8	Cadherin-10 OS=Homo sapiens GN=CDH10 PE=1 SV=2 - [CAD10_HUMAN]	7.36	1	5	5	18	10.1547	6.6	4	4	65.01	6.6	4	4	2.34939	2.54	2	2	37.0384	2.54	2	2	6.45552	4.95	3	3	94.57	4.95	3	3	788	88.3966	4.98291
Q16790	Carbonic anhydrase 9 OS=Homo sapiens GN=CA9 PE=1 SV=2 - [CAH9_HUMAN]	-	-	-	-	-	-	-	-	-	-	-	-	-	-	-	-	-	-	-	-	-	-	-	-	-	-	-	-	-	-	-	-
P11717	Cation-independent mannose-6-phosphate receptor OS=Homo sapiens GN=IGF2R PE=1 SV=3 - [MPRI_HUMAN]	4.09	1	8	8	20	4.65389	1	2	2	64.1536	1.28	3	3	5.03701	2.37	4	4	115.169	3.33	6	6	4.82035	0.96	2	2	86.1959	1.24	3	3	2491	274.199	5.93506
Q6YHK3	CD109 antigen OS=Homo sapiens GN=CD109 PE=1 SV=2 - [CD109_HUMAN]	26.23	2	27	27	151	79.8808	21.59	20	25	849.232	22.7	23	28	65.4852	22.21	23	25	783.709	21.45	22	24	69.5318	19.65	21	24	844.148	20.07	22	25	1445	161.587	5.84619
P16070	CD44 antigen OS=Homo sapiens GN=CD44 PE=1 SV=3 - [CD44_HUMAN]	9.16	15	6	6	40	19.0836	8.09	5	7	328.941	8.09	5	7	13.09	6.33	4	5	250.05	6.33	4	5	21.786	9.16	6	8	366.45	9.16	6	8	742	81.4874	5.32568
P13987	CD59 glycoprotein OS=Homo sapiens GN=CD59 PE=1 SV=1 - [CD59_HUMAN]	18.75	1	2	2	24	12.8295	18.75	2	4	113.397	18.75	2	4	11.8995	18.75	2	4	136.43	18.75	2	4	12.1442	18.75	2	4	109.628	18.75	2	4	128	14.1678	6.48096
P32970	CD70 antigen OS=Homo sapiens GN=CD70 PE=1 SV=2 - [CD70_HUMAN]	-	-	-	-	-	-	-	-	-	-	-	-	-	-	-	-	-	-	-	-	-	-	-	-	-	-	-	-	-	-	-	-
Q01151	CD83 antigen OS=Homo sapiens GN=CD83 PE=1 SV=1 - [CD83_HUMAN]	-	-	-	-	-	-	-	-	-	-	-	-	-	-	-	-	-	-	-	-	-	-	-	-	-	-	-	-	-	-	-	-
P21926	CD9 antigen OS=Homo sapiens GN=CD9 PE=1 SV=4 - [CD9_HUMAN]	-	-	-	-	-	-	-	-	-	-	-	-	-	-	-	-	-	-	-	-	-	-	-	-	-	-	-	-	-	-	-	-
P43121	Cell surface glycoprotein MUC18 OS=Homo sapiens GN=MCAM PE=1 SV=2 - [MUC18_HUMAN]	50.93	1	25	25	145	83.5791	46.9	22	27	878.176	46.75	21	27	76.7654	36.69	17	22	833.571	39.47	19	24	72.8017	34.67	19	24	758.479	34.98	19	21	646	71.5626	5.75732
Q8WWI5	Choline transporter-like protein 1 OS=Homo sapiens GN=SLC44A1 PE=1 SV=1 - [CTL1_HUMAN]	14.92	3	7	7	33	15.0902	8.68	4	5	158.415	8.68	4	5	10.6459	10.5	5	5	145.898	8.37	4	4	21.4929	14.92	7	7	212.575	14.92	7	7	657	73.2533	8.60205
Q6UVK1	Chondroitin sulfate proteoglycan 4 OS=Homo sapiens GN=CSPG4 PE=1 SV=2 - [CSPG4_HUMAN]	15.25	1	24	24	100	40.5745	9.65	15	15	535.756	9.99	16	16	50.676	10.85	17	18	580.14	10.51	16	17	47.2188	10.42	16	17	398.241	10.42	16	17	2322	250.382	5.46533
P10909	Clusterin OS=Homo sapiens GN=CLU PE=1 SV=1 - [CLUS_HUMAN]	17.59	5	5	5	16	8.3668	11.36	3	3	89.0635	11.36	3	3	14.0689	14.92	4	5	162.716	14.92	4	5	-	0	-	-	-	-	-	-	449	52.461	6.26514
P08174	Complement decay-accelerating factor OS=Homo sapiens GN=CD55 PE=1 SV=4 - [DAF_HUMAN]	56.17	7	16	16	106	58.5189	51.97	13	19	592.618	51.97	13	19	48.6761	38.32	12	19	567.837	33.86	12	18	42.3605	45.93	12	15	443.781	47.77	13	16	381	41.3736	7.59131
P78310	Coxsackievirus and adenovirus receptor OS=Homo sapiens GN=CXADR PE=1 SV=1 - [CXAR_HUMAN]	47.4	1	17	17	71	27.0273	41.64	13	13	227.802	40.55	13	13	24.7376	31.78	11	11	217.495	31.78	10	11	30.703	36.16	13	13	219.92	30.41	10	10	365	40.0044	7.56201
P61073	C-X-C chemokine receptor type 4 OS=Homo sapiens GN=CXCR4 PE=1 SV=1 - [CXCR4_HUMAN]	-	-	-	-	-	-	-	-	-	-	-	-	-	-	-	-	-	-	-	-	-	-	-	-	-	-	-	-	-	-	-	-
Q96PD2	Discoidin, CUB and LCCL domain-containing protein 2 OS=Homo sapiens GN=DCBLD2 PE=1 SV=1 - [DCBD2_HUMAN]	3.48	2	2	2	4	-	-	-	-	-	-	-	-	-	-	-	-	-	-	-	-	2.16552	3.48	2	2	51.4803	3.48	2	2	775	84.9808	7.1665
Q13443	Disintegrin and metalloproteinase domain-containing protein 9 OS=Homo sapiens GN=ADAM9 PE=1 SV=1 - [ADAM9_HUMAN]	9.16	2	4	4	12	7.94608	7.45	3	3	141.096	7.45	3	3	4.14965	6.23	3	3	98.53	6.23	3	3	-	0	-	-	-	0	-	-	819	90.4971	7.51807
P17813	Endoglin OS=Homo sapiens GN=ENG PE=1 SV=2 - [EGLN_HUMAN]	6.84	2	3	3	24	10.7541	6.84	3	4	129.214	6.84	3	4	13.014	6.84	3	4	121.443	6.84	3	4	12.037	4.71	2	4	135.287	4.71	2	4	658	70.5331	6.60986
Q9UNN8	Endothelial protein C receptor OS=Homo sapiens GN=PROCR PE=1 SV=1 - [EPCR_HUMAN]	9.66	1	2	2	4	-	0	-	-	-	0	-	-	4.75671	9.66	2	2	52.1454	9.66	2	2	-	0	-	-	-	0	-	-	238	26.6546	7.18115
P00533	Epidermal growth factor receptor OS=Homo sapiens GN=EGFR PE=1 SV=2 - [EGFR_HUMAN]	34.05	1	28	28	157	66.841	21.57	19	23	718.986	21.57	19	23	84.2398	30.83	25	27	887.789	30.83	25	27	78.3958	27.27	22	28	735.112	25.45	22	29	1210	134.19	6.68311
Q08345-2	Epithelial discoidin domain-containing receptor 1 OS=Homo sapiens GN=DDR1 PE=1 SV=1 - [DDR1_HUMAN]	-	-	-	-	-	-	-	-	-	-	-	-	-	-	-	-	-	-	-	-	-	-	-	-	-	-	-	-	-	-	-	-
P43003	Excitatory amino acid transporter 1 OS=Homo sapiens GN=SLC1A3 PE=1 SV=1 - [EAA1_HUMAN]	9.78	2	3	3	24	10.7606	9.78	3	4	177.442	9.78	3	4	19.1523	9.78	3	5	243.897	9.78	3	5	11.0668	9.78	3	3	144.876	9.78	3	3	542	59.5337	8.41162
Q9BSJ8	Extended synaptotagmin-1 OS=Homo sapiens GN=ESYT1 PE=1 SV=1 - [ESYT1_HUMAN]	13.04	2	10	10	30	7.16281	5.62	4	4	124.624	5.62	4	4	14.974	8.06	6	6	126.186	8.06	6	6	10.9168	7.25	6	6	108.13	5.43	4	4	1104	122.78	5.8335
P15328	Folate receptor alpha OS=Homo sapiens GN=FOLR1 PE=1 SV=3 - [FOLR1_HUMAN]	37.74	1	8	8	32	14.3591	20.23	4	4	155.438	22.96	5	5	11.5079	20.23	4	4	129.108	22.96	5	5	16.736	37.74	7	7	167.142	37.74	7	7	257	29.7992	7.97217
P08581	Hepatocyte growth factor receptor OS=Homo sapiens GN=MET PE=1 SV=4 - [MET_HUMAN]	14.75	2	13	13	47	33.2053	13.74	12	14	282.944	13.74	12	13	12.5239	6.19	6	6	139.823	6.19	6	6	8.66665	3.81	4	4	85.9614	3.81	4	4	1390	155.441	7.32764
P08069	Insulin-like growth factor 1 receptor OS=Homo sapiens GN=IGF1R PE=1 SV=1 - [IGF1R_HUMAN]	12.87	1	13	14	77	39.7734	9.51	11	14	463.637	9.51	11	14	33.4196	10.97	12	14	421.65	10.1	11	13	21.0207	9.88	10	11	284.331	9.88	10	11	1367	154.693	5.79541
P56199	Integrin alpha-1 OS=Homo sapiens GN=ITGA1 PE=1 SV=2 - [ITA1_HUMAN]	13.99	1	13	13	58	28.711	12.21	9	9	371.724	12.72	10	10	24.8335	8.91	8	9	328.84	8.91	8	9	23.8022	9.41	10	11	344.406	8.91	9	10	1179	130.765	6.29053
P17301	Integrin alpha-2 OS=Homo sapiens GN=ITGA2 PE=1 SV=1 - [ITA2_HUMAN]	1.86	1	2	2	4	-	-	-	-	-	0	-	-	-	-	-	-	-	-	-	-	3.73462	1.86	2	2	53.13	1.86	2	2	1181	129.214	5.31299
P26006	Integrin alpha-3 OS=Homo sapiens GN=ITGA3 PE=1 SV=5 - [ITA3_HUMAN]	2.57	2	2	2	2	-	-	-	-	-	-	-	-	2.78144	2.57	2	2	-	0	-	-	-	-	-	-	-	-	-	-	1051	116.538	6.771
P05556	Integrin alpha-5 OS=Homo sapiens GN=ITGA5 PE=1 SV=2 - [ITA5_HUMAN]	27.44	1	16	16	79	28.2601	20.3	11	13	375.087	21.55	12	13	35.6156	20.05	12	14	417.732	20.05	12	14	31.74	16.42	10	12	299.42	17.67	11	13	798	88.357	5.38916
P05556	Integrin beta-1 OS=Homo sapiens GN=ITGB1 PE=1 SV=2 - [ITB1_HUMAN]	27.44	1	16	16	79	28.2601	20.3	11	13	375.087	21.55	12	13	35.6156	20.05	12	14	417.732	20.05	12	14	31.74	16.42	10	12	299.42	17.67	11	13	798	88.357	5.38916
P18084	Integrin beta-5 OS=Homo sapiens GN=ITGB5 PE=1 SV=1 - [ITB5_HUMAN]	13.77	1	7	7	21	10.9427	10.01	5	5	119.943	7.13	4	4	10.408	5.51	3	4	138.778	5.51	3	4	5.31467	3.75	2	2	51.3977	3.75	2	2	799	87.9962	6.06201
P05362	Intercellular adhesion molecule 1 OS=Homo sapiens GN=ICAM1 PE=1 SV=2 - [ICAM1_HUMAN]	26.32	1	12	12	61	37.3132	24.25	11	13	420.584	22.56	10	12	26.0248	21.99	9	9	318.524	21.99	9	9	29.0052	19.36	8	9	316.925	19.36	8	9	532	57.789	7.98682
Q9NPH3	Interleukin-1 receptor accessory protein OS=Homo sapiens GN=IL1RAP PE=1 SV=2 - [IL1AP_HUMAN]	10.53	2	5	5	12	2.20419	6.49	3	3	48.4254	6.49	3	3	5.47173	5.09	3	3	61.3583	5.09	3	3	-	0	-	-	-	-	-	-	570	65.3767	8.11865
P40189	Interleukin-6 receptor subunit beta OS=Homo sapiens GN=IL6ST PE=1 SV=2 - [IL6RB_HUMAN]	9.69	2	8	8	29	13.4075	7.52	5	5	178.967	7.52	5	5	4.89972	3.92	4	4	57.8899	3.92	4	4	9.23459	6.32	6	6	154.355	5.66	5	5	918	103.471	5.94775
Q8WTV0-4	Isoform 4 of Scavenger receptor class B member 1 OS=Homo sapiens GN=SCARB1 - [SCRB1_HUMAN]	11.6	4	6	6	12	10.5803	9.92	5	5	-	-	-	-	6.90676	7.81	4	4	-	-	-	-	6.84148	6.12	3	3	-	-	-	-	474	53.5438	7.25439
P15529-7	Isoform L of Membrane cofactor protein OS=Homo sapiens GN=CD46 - [MCP_HUMAN]	12.11	9	1	4	8	4.43595	6.48	2	2	-	-	-	-	7.71413	12.11	4	4	-	-	-	-	1.90583	4.23	2	2	-	-	-	-	355	39.7776	5.79541
P42702	Leukemia inhibitory factor receptor OS=Homo sapiens GN=LIFR PE=1 SV=1 - [LIFR_HUMAN]	12.85	1	12	12	44	16.2124	7.2	7	7	118.411	7.2	7	7	14.1357	7.29	8	8	128.73	7.29	8	8	14.3934	8.39	7	7	121.271	8.39	7	7	1097	123.665	5.71924
O95274	Ly6/PLAUR domain-containing protein 3 OS=Homo sapiens GN=LYPD3 PE=1 SV=2 - [LYPD3_HUMAN]	15.9	1	4	4	15	11.6658	14.16	3	3	188.564	14.16	3	3		0	-	-	45.4	4.62	2	2	9.93642	15.9	4	4	186.245	14.16	3	3	346	35.9476	7.75244
Q9UNF1	Melanoma-associated antigen D2 OS=Homo sapiens GN=MAGED2 PE=1 SV=2 - [MAGD2_HUMAN]	14.19	2	6	6	15	7.44551	7.26	3	3	149.452	8.42	4	4	3.69744	3.47	2	2	63.0907	3.47	2	2	5.09645	6.6	2	2	84.7338	6.6	2	2	606	64.9144	9.31982
O15427	Monocarboxylate transporter 4 OS=Homo sapiens GN=SLC16A3 PE=1 SV=1 - [MOT4_HUMAN]	15.48	1	5	5	21	8.25337	7.31	3	3	72.3165	7.31	3	3	8.09889	12.69	4	4	96.0166	12.69	4	4	9.40432	7.31	3	3	126.689	10.11	4	4	465	49.4369	7.95752
P19338	Nucleolin OS=Homo sapiens GN=NCL PE=1 SV=3 - [NUCL_HUMAN]	27.75	1	19	19	86	38.5345	24.08	15	16	397.786	24.08	15	16	28.8194	19.15	11	12	307.862	19.15	11	12	34.0047	20.56	14	15	327.374	20.56	14	15	710	76.5684	4.70361
O00592	Podocalyxin OS=Homo sapiens GN=PODXL PE=1 SV=2 - [PODXL_HUMAN]	17.2	2	9	9	42	7.73927	11.47	5	5	118.503	11.47	5	5	13.7718	13.26	7	7	242.69	13.26	7	7	19.1096	15.59	8	9	238.728	15.59	8	9	558	58.5991	5.49072
P15151	Poliovirus receptor OS=Homo sapiens GN=PVR PE=1 SV=2 - [PVR_HUMAN]	15.59	3	5	5	24	10.1659	13.91	4	4	112.723	13.91	4	4	10.4492	8.63	3	4	118.875	8.63	3	4	10.6532	8.15	3	4	142.306	8.15	3	4	417	45.2738	6.52197
P07237	Protein disulfide-isomerase OS=Homo sapiens GN=P4HB PE=1 SV=3 - [PDIA1_HUMAN]	18.9	1	6	6	24	5.62496	11.02	4	4	112.019	16.93	5	5	7.72734	12.4	4	4	124.008	17.32	5	5	7.7816	6.1	3	3	82.9004	6.1	3	3	508	57.0807	4.86865
Q99497	Protein DJ-1 OS=Homo sapiens GN=PARK7 PE=1 SV=2 - [PARK7_HUMAN]	60.32	1	8	8	33	17.7659	56.08	6	6	98.2403	59.79	7	7	17.2189	56.61	6	6	131.114	56.61	6	6	12.5065	38.1	4	4	110.601	38.1	4	4	189	19.8785	6.78564
Q9H0X4	Protein ITFG3 OS=Homo sapiens GN=ITFG3 PE=1 SV=1 - [ITFG3_HUMAN]	37.5	2	10	10	47	37.5238	33.7	9	9	497.027	33.7	9	9	29.7652	22.83	7	8	370.558	22.83	7	8	18.0512	21.74	7	7	322.98	19.2	6	6	552	59.6221	6.27783
Q9Y6N7	Roundabout homolog 1 OS=Homo sapiens GN=ROBO1 PE=1 SV=1 - [ROBO1_HUMAN]	16.84	6	18	18	70	31.5567	10.3	11	12	309.655	10.3	11	12	37.704	12.72	14	15	264.333	12.72	14	15	20.6147	7.51	8	8	183.16	7.51	8	8	1651	180.818	6.03662
Q9Y5M8	Signal recognition particle receptor subunit beta OS=Homo sapiens GN=SRPRB PE=1 SV=3 - [SRPRB_HUMAN]	21.77	1	4	4	16	5.63676	11.81	2	2	86.6886	11.81	2	2	9.28632	16.61	3	3	110.91	16.61	3	3	7.84738	16.97	3	3	123.726	16.97	3	3	271	29.6838	9.0415
P05026	Sodium/potassium-transporting ATPase subunit beta-1 OS=Homo sapiens GN=ATP1B1 PE=1 SV=1 - [AT1B1_HUMAN]	36.3	2	8	8	37	12.4085	24.42	5	6	137.605	24.42	5	6	12.4785	26.07	6	7	111.323	20.79	4	5	17.6574	29.7	6	7	164.993	27.39	5	6	303	35.0389	8.52881
P11166	Solute carrier family 2, facilitated glucose transporter member 1 OS=Homo sapiens GN=SLC2A1 PE=1 SV=2 - [GTR1_HUMAN]	2.85	1	1	2	3	-	0	-	-	-	0	-	-	-	0	-	-	-	0	-	-	2.05093	2.85	2	2	-	0	-	-	492	54.0485	8.71924
P11169	Solute carrier family 2, facilitated glucose transporter member 3 OS=Homo sapiens GN=SLC2A3 PE=1 SV=1 - [GTR3_HUMAN]	8.06	3	2	3	6	-	0	-	-	-	0	-	-	2.06213	6.85	2	2	49.6786	8.06	3	3	-	0	-	-	-	0	-	-	496	53.8893	7.1958
Q8NBI5	Solute carrier family 43 member 3 OS=Homo sapiens GN=SLC43A3 PE=1 SV=2 - [S43A3_HUMAN]	3.26	1	2	2	4	-	0	-	-	-	0	-		3.89023	3.26	2	2	45.98	3.26	2	2	-	0	-	-	-	0	-	-	491	54.4933	8.52881
P02786	Transferrin receptor protein 1 OS=Homo sapiens GN=TFRC PE=1 SV=2 - [TFR1_HUMAN]	43.68	1	26	26	177	77.9209	36.58	22	28	689.244	40.79	24	30	72.2431	39.47	24	30	749.054	37.24	23	29	73.1731	36.71	23	30	671.32	36.71	23	30	760	84.8179	6.60986
Q06418	Tyrosine-protein kinase receptor TYRO3 OS=Homo sapiens GN=TYRO3 PE=1 SV=1 - [TYRO3_HUMAN]	21.46	1	9	9	25	11.1634	7.98	4	4	92.4282	7.98	4	4	9.42664	6.4	3	3	107.213	6.4	3	3	9.42359	11.8	5	5	97.0462	15.06	6	6	890	96.8434	5.66846
Q01974	Tyrosine-protein kinase transmembrane receptor ROR2 OS=Homo sapiens GN=ROR2 PE=1 SV=2 - [ROR2_HUMAN]	6.36	1	6	6	21	5.80705	3.5	3	3	57.65	2.65	2	2	6.91405	3.92	4	4	99.7181	3.92	4	4	8.92751	4.56	4	4	65.3479	4.56	4	4	943	104.69	6.55127

## Sheet: Internalized Proteins Normoxia
Hypoxia regulates global membrane protein endocytosis through caveolin-1 in cancer cells
Bourseau-Guilmain E, Menard JA, Lindqvist E, Indira Chandran V, Christianson HC, Cerezo Magana M, Lidfeldt J, Marko-Varga G, Welinder C and Belting M
Accession #	Description	ΣCoverage	Σ# Proteins	Σ# Unique Peptides	Σ# Peptides	Σ# PSMs	Score A6	Coverage A6	# Peptides A6	# PSM A6	Score A7	Coverage A7	# Peptides A7	# PSM A7	Score B6	Coverage B6	# Peptides B6	# PSM B6	Score B7	Coverage B7	# Peptides B7	# PSM B7	Score C6	Coverage C6	# Peptides C6	# PSM C6	Score C7	Coverage C7	# Peptides C7	# PSM C7	# AAs	MW [kDa]	calc. pI
P11021	78 kDa glucose-regulated protein OS=Homo sapiens GN=HSPA5 PE=1 SV=2 - [GRP78_HUMAN]	50.92	1	33	35	231	122.24	44.65	27	36	1297.99	45.41	27	36	137.002	45.72	31	41	1351.78	46.33	32	42	118.95	43.58	29	37	1232.76	44.95	31	39	654	72.2884	5.16064
P05187	Alkaline phosphatase, placental type OS=Homo sapiens GN=ALPP PE=1 SV=2 - [PPB1_HUMAN]	23.74	1	8	8	32	18.0876	15.7	6	6	163.992	15.7	6	6	28.3123	21.87	7	7	274.869	21.87	7	7	7.82126	8.22	3	3	66.3401	8.22	3	3	535	57.9173	6.29053
P06733	Alpha-enolase OS=Homo sapiens GN=ENO1 PE=1 SV=2 - [ENOA_HUMAN]	70.05	1	23	27	221	138.456	67.51	24	40	1408.28	66.13	23	40	128.593	58.06	23	37	1383.21	59.45	24	37	95.6826	57.14	21	33	964.164	58.53	22	34	434	47.1393	7.38623
P07355	Annexin A2 OS=Homo sapiens GN=ANXA2 PE=1 SV=2 - [ANXA2_HUMAN]	76.4	2	29	29	185	89.807	67.26	22	29	830.442	67.26	22	29	113.024	68.14	24	33	1139.02	66.96	25	35	97.8793	59.59	21	30	965.694	56.64	20	29	339	38.5798	7.75244
P08758	Annexin A5 OS=Homo sapiens GN=ANXA5 PE=1 SV=2 - [ANXA5_HUMAN]	54.06	1	13	13	90	32.38	46.25	12	15	532.867	46.25	12	15	42.0498	46.25	12	15	558.692	46.25	12	15	41.0266	54.06	13	15	535.775	54.06	13	15	320	35.9144	5.04639
P20073	Annexin A7 OS=Homo sapiens GN=ANXA7 PE=1 SV=3 - [ANXA7_HUMAN]	9.22	2	4	4	26	9.97538	9.22	4	4	96.015	7.38	3	3	18.7064	9.22	4	6	218.486	7.38	3	5	11.68	7.38	3	4	125.478	7.38	3	4	488	52.7058	5.68115
P63010	AP-2 complex subunit beta OS=Homo sapiens GN=AP2B1 PE=1 SV=1 - [AP2B1_HUMAN]	3.63	3	2	3	12	3.99487	2.77	2	2					7.63808	3.63	3	3	42.928	3.63	3	3	3.89062	2.03	2	2	29.0282	2.03	2	2	937	104.486	5.37646
P16066	Atrial natriuretic peptide receptor 1 OS=Homo sapiens GN=NPR1 PE=1 SV=1 - [ANPRA_HUMAN]	-	-	-	-	-	-	-	-	-	-	-	-	-	-	-	-	-	-	-	-	-	-	-	-	-	-	-	-	-	-	-	-
P35613	Basigin OS=Homo sapiens GN=BSG PE=1 SV=2 - [BASI_HUMAN]	23.12	2	6	6	29	9.58445	14.29	4	4	74.3847	9.61	3	3	17.3254	23.12	6	6	134.046	23.12	6	6	12.9441	14.29	4	5	79.9046	14.29	4	5	385	42.1741	5.65576
Q9Y6N8	Cadherin-10 OS=Homo sapiens GN=CDH10 PE=1 SV=2 - [CAD10_HUMAN]	8.38	1	5	5	18	5.60662	6.09	3	3	71.2945	6.09	3	3	10.425	5.58	4	4	71.6747	5.58	4	4	5.74381	3.3	2	2	67.2184	3.3	2	2	788	88.3966	4.98291
Q16790	Carbonic anhydrase 9 OS=Homo sapiens GN=CA9 PE=1 SV=2 - [CAH9_HUMAN]	-	-	-	-	-	-	-	-	-	-	-	-	-	-	-	-	-	-	-	-	-	-	-	-	-	-	-	-	-	-	-	-
P11717	Cation-independent mannose-6-phosphate receptor OS=Homo sapiens GN=IGF2R PE=1 SV=3 - [MPRI_HUMAN]	42.35	1	77	77	400	203.905	34.24	62	68	2170.29	35.01	61	67	224.635	32.6	60	72	2166.44	32.6	60	72	194.429	28.14	52	62	1992.47	27.58	50	59	2491	274.199	5.93506
Q6YHK3	CD109 antigen OS=Homo sapiens GN=CD109 PE=1 SV=2 - [CD109_HUMAN]	21.31	1	22	22	102	53.5095	16.61	15	18	801.199	16.82	15	18	41.3431	14.05	14	17	475.126	14.74	15	18	34.6284	15.29	14	15	522.745	15.92	15	16	1445	161.587	5.84619
P16070	CD44 antigen OS=Homo sapiens GN=CD44 PE=1 SV=3 - [CD44_HUMAN]	4.58	17	3	3	8		0				0			5.40595	3.37	2	2	81.9406	3.37	2	2	4.56624	2.83	2	2	48.58	2.83	2	2	742	81.4874	5.32568
P13987	CD59 glycoprotein OS=Homo sapiens GN=CD59 PE=1 SV=1 - [CD59_HUMAN]	25	1	3	3	32	13.4317	25	3	5	149.393	25	3	5	14.5927	25	3	5	112.365	25	3	5	17.4142	25	3	6	122.424	25	3	6	128	14.1678	6.48096
P32970	CD70 antigen OS=Homo sapiens GN=CD70 PE=1 SV=2 - [CD70_HUMAN]	12.95	1	2	2	2		0								0								0			28.95	12.95	2	2	193	21.1049	8.52881
Q01151	CD83 antigen OS=Homo sapiens GN=CD83 PE=1 SV=1 - [CD83_HUMAN]	18.05	1	2	2	9	-	0	-	-	-	0	-	-	4.30154	18.05	2	3	33.9494	18.05	2	2	4.97737	18.05	2	2	47.0429	18.05	2	2	205	23.0268	8.17725
P21926	CD9 antigen OS=Homo sapiens GN=CD9 PE=1 SV=4 - [CD9_HUMAN]	20.61	1	3	3	20	9.5074	9.65	2	3	87.807	9.65	2	3	17.1136	20.61	3	5	119.357	20.61	3	5	6.38931	9.65	2	2	36.18	9.65	2	2	228	25.399	7.15186
P43121	Cell surface glycoprotein MUC18 OS=Homo sapiens GN=MCAM PE=1 SV=2 - [MUC18_HUMAN]	37	1	16	16	68	34.685	22.6	11	11	404.906	22.6	10	10	35.8256	23.84	11	11	481.986	23.84	10	10	44.1054	30.96	14	14	494.936	30.03	12	12	646	71.5626	5.75732
Q8WWI5	Choline transporter-like protein 1 OS=Homo sapiens GN=SLC44A1 PE=1 SV=1 - [CTL1_HUMAN]	14.92	3	8	8	30	14.3902	10.65	5	5	149.196	10.65	5	5	16.9684	12.33	6	6	149.024	9.89	5	5	10.9113	10.5	5	5	119.604	8.22	4	4	657	73.2533	8.60205
Q6UVK1	Chondroitin sulfate proteoglycan 4 OS=Homo sapiens GN=CSPG4 PE=1 SV=2 - [CSPG4_HUMAN]	11.58	1	17	17	48	27.0953	5.47	8	8	231.842	5.47	8	8	19.6676	4.01	6	6	190.52	4.01	6	6	30.559	7.62	11	11	322.126	5.73	9	9	2322	250.382	5.46533
P10909	Clusterin OS=Homo sapiens GN=CLU PE=1 SV=1 - [CLUS_HUMAN]	25.39	4	9	9	59	27.0991	23.61	7	9	358.368	23.61	7	9	31.0414	23.61	8	10	348.785	23.61	8	10	36.0919	25.39	9	11	330.296	25.39	8	10	449	52.461	6.26514
P08174	Complement decay-accelerating factor OS=Homo sapiens GN=CD55 PE=1 SV=4 - [DAF_HUMAN]	47.51	7	13	13	88	42.6735	34.91	10	15	427.236	34.91	10	14	50.1534	42.26	11	16	521.027	35.43	10	15	44.2629	47.51	13	14	456.458	47.51	13	14	381	41.3736	7.59131
P78310	Coxsackievirus and adenovirus receptor OS=Homo sapiens GN=CXADR PE=1 SV=1 - [CXAR_HUMAN]	24.11	4	7	7	20	9.59978	15.07	4	4	68.3217	12.05	3	3	12.819	18.63	5	5	90.2662	18.63	5	6	1.72919	4.66	2	2		0			365	40.0044	7.56201
P61073	C-X-C chemokine receptor type 4 OS=Homo sapiens GN=CXCR4 PE=1 SV=1 - [CXCR4_HUMAN]	-	-	-	-	-	-	-	-	-	-	-	-	-	-	-	-	-	-	-	-	-	-	-	-	-	-	-	-	-	-	-	-
Q96PD2	Discoidin, CUB and LCCL domain-containing protein 2 OS=Homo sapiens GN=DCBLD2 PE=1 SV=1 - [DCBD2_HUMAN]	-	-	-	-	-	-	-	-	-	-	-	-	-	-	-	-	-	-	-	-	-	-	-	-	-	-	-	-	-	-	-	-
Q13443	Disintegrin and metalloproteinase domain-containing protein 9 OS=Homo sapiens GN=ADAM9 PE=1 SV=1 - [ADAM9_HUMAN]	21.12	1	10	10	25	13.6281	9.77	5	5	187.284	9.77	5	5	11.1713	6.35	3	3	161.222	6.35	3	3	17.5689	10.62	5	5	185.566	8.3	4	4	819	90.4971	7.51807
P17813	Endoglin OS=Homo sapiens GN=ENG PE=1 SV=2 - [EGLN_HUMAN]	4.71	2	2	2	4	8.03432	4.71	2	2	75.5934	4.71	2	2		0				0											658	70.5331	6.60986
Q9UNN8	Endothelial protein C receptor OS=Homo sapiens GN=PROCR PE=1 SV=1 - [EPCR_HUMAN]	12.61	1	2	2	4		0				0			7.8529	12.61	2	2	57.16	12.61	2	2		0				0			238	26.6546	7.18115
P00533	Epidermal growth factor receptor OS=Homo sapiens GN=EGFR PE=1 SV=2 - [EGFR_HUMAN]	26.94	1	23	23	109	57.2191	20.08	18	20	531.335	20.08	18	20	50.1835	19.83	16	17	493.776	19.83	16	17	51.9817	18.6	17	17	494.603	18.6	17	18	1210	134.19	6.68311
P35613	Epithelial discoidin domain-containing receptor 1 OS=Homo sapiens GN=DDR1 PE=1 SV=1 - [DDR1_HUMAN]	23.12	2	6	6	29	9.58445	14.29	4	4	74.3847	9.61	3	3	17.3254	23.12	6	6	134.046	23.12	6	6	12.9441	14.29	4	5	79.9046	14.29	4	5	385	42.1741	5.65576
P43003	Excitatory amino acid transporter 1 OS=Homo sapiens GN=SLC1A3 PE=1 SV=1 - [EAA1_HUMAN]	5.9	2	2	2	6	9.85071	5.9	2	3	151.981	5.9	2	3		0				0				0				0			542	59.5337	8.41162
Q9BSJ8	Extended synaptotagmin-1 OS=Homo sapiens GN=ESYT1 PE=1 SV=1 - [ESYT1_HUMAN]	18.03	2	11	11	29	3.21514	3.62	2	2	61.39	3.62	2	2	16.3167	7.52	5	5	235.814	9.6	6	6	19.7096	10.6	7	7	206.496	10.6	7	7	1104	122.78	5.8335
P15328	Folate receptor alpha OS=Homo sapiens GN=FOLR1 PE=1 SV=3 - [FOLR1_HUMAN]	37.74	1	8	8	42	21.3523	30.35	7	7	201.783	30.35	7	7	21.7718	30.74	6	6	211.276	30.74	6	6	26.6971	20.23	5	8	373.403	20.23	5	8	257	29.7992	7.97217
P08581	Hepatocyte growth factor receptor OS=Homo sapiens GN=MET PE=1 SV=4 - [MET_HUMAN]	5.11	3	4	4	12	7.33917	3.67	3	3	65.9112	3.67	3	3	2.59868	2.81	2	2					4.7125	2.16	2	2	25.55	2.16	2	2	1390	155.441	7.32764
P08069	Insulin-like growth factor 1 receptor OS=Homo sapiens GN=IGF1R PE=1 SV=1 - [IGF1R_HUMAN]	3.15	1	4	4	12	5.16007	2.41	3	3	72.1363	2.41	3	3		0			38.55	1.61	2	2	4.96408	1.61	2	2	70.8605	1.61	2	2	1367	154.693	5.79541
P56199	Integrin alpha-1 OS=Homo sapiens GN=ITGA1 PE=1 SV=2 - [ITA1_HUMAN]	6.96	1	4	4	20	11.9595	6.96	4	4	198.678	6.96	4	4	9.10816	4.33	3	3	109.654	4.33	3	3	8.49331	4.33	3	3	122.838	4.33	3	3	1179	130.765	6.29053
P17301	Integrin alpha-2 OS=Homo sapiens GN=ITGA2 PE=1 SV=1 - [ITA2_HUMAN]	-	-	-	-	-	-	-	-	-	-	-	-	-	-	-	-	-	-	-	-	-	-	-	-	-	-	-	-	-	-	-	-
P26006	Integrin alpha-3 OS=Homo sapiens GN=ITGA3 PE=1 SV=5 - [ITA3_HUMAN]	3.62	2	3	3	10		0				0			5.56174	3.62	3	3	74.5433	3.62	3	3	2.96117	2.57	2	2	54.3083	2.57	2	2	1051	116.538	6.771
P08648	Integrin alpha-5 OS=Homo sapiens GN=ITGA5 PE=1 SV=2 - [ITA5_HUMAN]	-	-	-	-	-	-	-	-	-	-	-	-	-	-	-	-	-	-	-	-	-	-	-	-	-	-	-	-	-	-	-	-
P05556	Integrin beta-1 OS=Homo sapiens GN=ITGB1 PE=1 SV=2 - [ITB1_HUMAN]	23.81	1	17	17	81	32.7859	20.05	12	13	320.781	20.05	12	13	44.8989	20.43	13	15	467.341	19.17	12	14	37.2062	17.29	13	15	318.407	17.29	11	11	798	88.357	5.38916
P18084	Integrin beta-5 OS=Homo sapiens GN=ITGB5 PE=1 SV=1 - [ITB5_HUMAN]	11.14	1	6	6	13	4.09173	5.13	2	2		0			9.24512	5.26	3	3	105.48	5.26	3	3	10.079	5.76	3	3	69.3613	4.26	2	2	799	87.9962	6.06201
P05362	Intercellular adhesion molecule 1 OS=Homo sapiens GN=ICAM1 PE=1 SV=2 - [ICAM1_HUMAN]	8.27	1	3	3	11	4.6285	8.27	3	3	61.2047	5.64	2	2	8.38522	8.27	3	3	86.3697	8.27	3	3		0				0			532	57.789	7.98682
Q9NPH3	Interleukin-1 receptor accessory protein OS=Homo sapiens GN=IL1RAP PE=1 SV=2 - [IL1AP_HUMAN]	6.14	1	2	2	4		0				0			7.77972	6.14	2	2	54.6709	6.14	2	2		0				0			570	65.3767	8.11865
P40189-3	Interleukin-6 receptor subunit beta OS=Homo sapiens GN=IL6ST PE=1 SV=2 - [IL6RB_HUMAN]	-	-	-	-	-	-	-	-	-	-	-	-	-	-	-	-	-	-	-	-	-	-	-	-	-	-	-	-	-	-	-	-
Q8WTV0-4	Isoform 4 of Scavenger receptor class B member 1 OS=Homo sapiens GN=SCARB1 - [SCRB1_HUMAN]	-	-	-	-	-	-	-	-	-	-	-	-	-	-	-	-	-	-	-	-	-	-	-	-	-	-	-	-	-	-	-	-
P15529-7	Isoform L of Membrane cofactor protein OS=Homo sapiens GN=CD46 - [MCP_HUMAN]	12.68	16	4	4	10	1.78773	4.23	2	2	-	-	-	-	10.2529	12.68	4	5	-	-	-	-	4.29056	8.45	3	3	-	-	-	-	355	39.7776	5.79541
P42702	Leukemia inhibitory factor receptor OS=Homo sapiens GN=LIFR PE=1 SV=1 - [LIFR_HUMAN]	11.12	1	11	11	40	12.4817	6.29	6	6	119.248	6.29	6	6	16.0621	8.66	9	9	144.026	7.75	8	8	12.5856	5.47	6	6	75.9985	4.28	5	5	1097	123.665	5.71924
O95274	Ly6/PLAUR domain-containing protein 3 OS=Homo sapiens GN=LYPD3 PE=1 SV=2 - [LYPD3_HUMAN]	11.27	1	2	2	4	4.63066	11.27	2	2	72.1477	11.27	2	2	-	0	-	-	-	-	-	-	-	0	-	-	-	0	-	-	346	35.9476	7.75244
Q9UNF1	Melanoma-associated antigen D2 OS=Homo sapiens GN=MAGED2 PE=1 SV=2 - [MAGD2_HUMAN]	19.31	2	8	8	24	10.9175	14.03	5	5	154.827	13.86	5	5	13.9933	13.2	5	5	110.128	11.88	4	4	3.28275	5.78	2	2	64.81	7.1	3	3	606	64.9144	9.31982
O15427	Monocarboxylate transporter 4 OS=Homo sapiens GN=SLC16A3 PE=1 SV=1 - [MOT4_HUMAN]	10.11	1	4	4	20	7.7438	7.31	3	3	105.795	7.31	3	3	8.42606	4.52	2	4	98.4019	7.31	3	4	8.76399	7.31	3	3	122.565	7.31	3	3	465	49.4369	7.95752
P19338	Nucleolin OS=Homo sapiens GN=NCL PE=1 SV=3 - [NUCL_HUMAN]	20.42	1	11	11	59	24.8282	15.07	8	9	335.882	15.07	8	9	30.4136	18.03	9	11	342.708	16.62	8	10	27.741	15.07	8	10	265.473	15.07	8	10	710	76.5684	4.70361
O00592	Podocalyxin OS=Homo sapiens GN=PODXL PE=1 SV=2 - [PODXL_HUMAN]	15.59	2	7	7	35	9.28245	9.5	5	5	173.686	9.5	5	5	14.9678	15.59	7	7	236.02	11.65	6	6	12.166	11.65	6	6	185.24	11.65	6	6	558	58.5991	5.49072
P15151	Poliovirus receptor OS=Homo sapiens GN=PVR PE=1 SV=2 - [PVR_HUMAN]	3.84	4	2	2	4										0				0			3.57443	3.84	2	2	30.15	3.84	2	2	417	45.2738	6.52197
P07237	Protein disulfide-isomerase OS=Homo sapiens GN=P4HB PE=1 SV=3 - [PDIA1_HUMAN]	15.55	1	5	5	19	8.70083	9.45	3	3	96.675	9.45	3	3	6.15968	7.48	2	3	102.758	7.48	2	3	8.67445	7.68	3	3	127.32	13.58	4	4	508	57.0807	4.86865
Q99497	Protein DJ-1 OS=Homo sapiens GN=PARK7 PE=1 SV=2 - [PARK7_HUMAN]	33.86	1	4	4	12	2.02181	17.46	2	2	32.25	17.46	2	2	5.78456	12.17	2	2	48.4061	12.17	2	2	3.95595	16.4	2	2	26.01	16.4	2	2	189	19.8785	6.78564
Q9H0X4	Protein ITFG3 OS=Homo sapiens GN=ITFG3 PE=1 SV=1 - [ITFG3_HUMAN]	12.32	2	4	4	7	-	-	-	-	-	-	-	-	4.94374	5.8	2	2		0			8.36326	8.15	3	3	122.811	6.52	2	2	552	59.6221	6.27783
Q9Y6N7-4	Roundabout homolog 1 OS=Homo sapiens GN=ROBO1 PE=1 SV=1 - [ROBO1_HUMAN]	-	-	-	-	-	-	-	-	-	-	-	-	-	-	-	-	-	-	-	-	-	-	-	-	-	-	-	-	-	-	-	-
Q9Y5M8	Signal recognition particle receptor subunit beta OS=Homo sapiens GN=SRPRB PE=1 SV=3 - [SRPRB_HUMAN]	17.34	1	4	4	14	-	0	-	-	-	0	-	-	13.0746	17.34	4	4	135.12	17.34	4	4	10.6393	16.97	3	3	116.664	16.97	3	3	271	29.6838	9.0415
P05026	Sodium/potassium-transporting ATPase subunit beta-1 OS=Homo sapiens GN=ATP1B1 PE=1 SV=1 - [AT1B1_HUMAN]	34.32	2	9	9	31	13.3273	27.72	6	7	116	25.41	5	5	13.1095	23.76	5	6	99.4988	20.79	4	5	13.0088	23.76	5	5	98.5215	17.16	3	3	303	35.0389	8.52881
P11166	Solute carrier family 2, facilitated glucose transporter member 1 OS=Homo sapiens GN=SLC2A1 PE=1 SV=2 - [GTR1_HUMAN]	-	-	-	-	-	-	-	-	-	-	-	-	-	-	-	-	-	-	-	-	-	-	-	-	-	-	-	-	-	-	-	-
P11169	Solute carrier family 2, facilitated glucose transporter member 3 OS=Homo sapiens GN=SLC2A3 PE=1 SV=1 - [GTR3_HUMAN]	-	-	-	-	-	-	-	-	-	-	-	-	-	-	-	-	-	-	-	-	-	-	-	-	-	-	-	-	-	-	-	-
Q8NBI5	Solute carrier family 43 member 3 OS=Homo sapiens GN=SLC43A3 PE=1 SV=2 - [S43A3_HUMAN]	4.89	1	2	2	14	4.42128	4.89	2	2	29.19	4.89	2	2	6.2172	4.89	2	3	94.5264	4.89	2	3	4.12658	4.89	2	2	56.0125	4.89	2	2	491	54.4933	8.52881
P02786	Transferrin receptor protein 1 OS=Homo sapiens GN=TFRC PE=1 SV=2 - [TFR1_HUMAN]	56.18	1	43	43	303	160.009	52.5	37	54	1653.42	51.45	37	52	148.274	52.5	36	52	1478.96	51.32	35	50	139.224	53.29	36	49	1346.67	51.84	34	46	760	84.8179	6.60986
Q06418	Tyrosine-protein kinase receptor TYRO3 OS=Homo sapiens GN=TYRO3 PE=1 SV=1 - [TYRO3_HUMAN]	-	-	-	-	-	-	-	-	-	-	-	-	-	-	-	-	-	-	-	-	-	-	-	-	-	-	-	-	-	-	-	-
Q01974	Tyrosine-protein kinase transmembrane receptor ROR2 OS=Homo sapiens GN=ROR2 PE=1 SV=2 - [ROR2_HUMAN]	-	-	-	-	-	-	-	-	-	-	-	-	-	-	-	-	-	-	-	-	-	-	-	-	-	-	-	-	-	-	-	-

## Sheet: Negative Control Normoxia
Hypoxia regulates global membrane protein endocytosis through caveolin-1 in cancer cells
Bourseau-Guilmain E, Menard JA, Lindqvist E, Indira Chandran V, Christianson HC, Cerezo Magana M, Lidfeldt J, Marko-Varga G, Welinder C and Belting M
Accession #	Description	ΣCoverage	Σ# Proteins	Σ# Unique Peptides	Σ# Peptides	Σ# PSMs	Score A6	Coverage A6	# Peptides A6	# PSM A6	Score A7	Coverage A7	# Peptides A7	# PSM A7	Score B6	Coverage B6	# Peptides B6	# PSM B6	Score B7	Coverage B7	# Peptides B7	# PSM B7	Score C6	Coverage C6	# Peptides C6	# PSM C6	Score C7	Coverage C7	# Peptides C7	# PSM C7	# AAs	MW [kDa]	calc. pI
P11021	78 kDa glucose-regulated protein OS=Homo sapiens GN=HSPA5 PE=1 SV=2 - [GRP78_HUMAN]	45.87	1	26	28	143	66.4272	31.8	19	22	743.295	31.8	19	21	72.0405	40.52	21	24	727.084	40.52	21	25	74.8305	38.53	23	25	847.016	38.53	24	26	654	72.2884	5.16064
P05187	Alkaline phosphatase, placental type OS=Homo sapiens GN=ALPP PE=1 SV=2 - [PPB1_HUMAN]	14.58	3	5	5	18	13.394	9.53	3	4	92.1448	9.53	3	4	6.14559	4.67	2	2	68.5358	4.67	2	2	8.48496	7.48	3	3	64.4868	7.48	3	3	535	57.9173	6.29053
P06733	Alpha-enolase OS=Homo sapiens GN=ENO1 PE=1 SV=2 - [ENOA_HUMAN]	57.6	1	20	20	103	46.0785	41.94	13	17	669.503	45.39	15	19	49.2924	46.77	16	20	672.512	39.17	13	17	46.7451	45.16	14	15	661.683	41.24	14	15	434	47.1393	7.38623
P07355	Annexin A2 OS=Homo sapiens GN=ANXA2 PE=1 SV=2 - [ANXA2_HUMAN]	52.8	2	17	17	87	34.2873	45.43	13	14	350.783	45.43	13	14	46.1422	40.71	11	14	458.53	39.53	12	15	45.2009	41.3	13	15	503.309	41.3	13	15	339	38.5798	7.75244
P08758	Annexin A5 OS=Homo sapiens GN=ANXA5 PE=1 SV=2 - [ANXA5_HUMAN]	13.75	1	4	4	14	7.54794	11.25	3	3	109.066	11.25	3	3	10.3581	13.75	4	4	147.468	13.75	4	4		0				0			320	35.9144	5.04639
P20073	Annexin A7 OS=Homo sapiens GN=ANXA7 PE=1 SV=3 - [ANXA7_HUMAN]	15.57	2	7	7	26	9.68608	8.81	4	4	100.358	8.81	4	4	12.9325	9.22	4	5	152.739	7.38	3	4	6.29269	11.89	5	5	82.4931	10.25	4	4	488	52.7058	5.68115
Q7Z451	AP-2 complex subunit beta OS=Homo sapiens GN=AP2B1 PE=1 SV=1 - [AP2B1_HUMAN]	-	-	-	-	-	-	-	-	-	-	-	-	-	-	-	-	-	-	-	-	-	-	-	-	-	-	-	-	-	-	-	-
P16066	Atrial natriuretic peptide receptor 1 OS=Homo sapiens GN=NPR1 PE=1 SV=1 - [ANPRA_HUMAN]	-	-	-	-	-	-	-	-	-	-	-	-	-	-	-	-	-	-	-	-	-	-	-	-	-	-	-	-	-	-	-	-
P35613	Basigin OS=Homo sapiens GN=BSG PE=1 SV=2 - [BASI_HUMAN]	11.95	2	3	3	8	4.46812	7.27	2	2	55.8121	7.27	2	2	7.19257	8.31	2	2	70.04	8.31	2	2	-	0	-	-	-	0	-	-	385	42.1741	5.65576
Q9Y6N8	Cadherin-10 OS=Homo sapiens GN=CDH10 PE=1 SV=2 - [CAD10_HUMAN]	5.2	1	3	3	6		0			31.6	3.81	2	2									2.24221	3.3	2	2	50.07	3.3	2	2	788	88.3966	4.98291
Q16790	Carbonic anhydrase 9 OS=Homo sapiens GN=CA9 PE=1 SV=2 - [CAH9_HUMAN]	-	-	-	-	-	-	-	-	-	-	-	-	-	-	-	-	-	-	-	-	-	-	-	-	-	-	-	-	-	-	-	-
P11717	Cation-independent mannose-6-phosphate receptor OS=Homo sapiens GN=IGF2R PE=1 SV=3 - [MPRI_HUMAN]	11.32	1	18	18	57	14.6522	5.1	9	9	181.995	4.78	8	8	24.9483	5.7	10	10	184.811	5.58	10	10	22.0578	5.18	9	10	190.28	5.18	9	10	2491	274.199	5.93506
Q6YHK3	CD109 antigen OS=Homo sapiens GN=CD109 PE=1 SV=2 - [CD109_HUMAN]	4.71	3	4	4	19	4.78036	2.49	2	2	62.9263	3.74	3	3	4.58719	2.28	2	3	62.7799	3.46	3	4	8.03436	3.46	3	4	107.642	3.46	3	3	1445	161.587	5.84619
P16070	CD44 antigen OS=Homo sapiens GN=CD44 PE=1 SV=3 - [CD44_HUMAN]	-	-	-	-	-	-	-	-	-	-	-	-	-	-	-	-	-	-	-	-	-	-	-	-	-	-	-	-	-	-	-	-
P13987	CD59 glycoprotein OS=Homo sapiens GN=CD59 PE=1 SV=1 - [CD59_HUMAN]	18.75	1	2	2	15	7.78018	18.75	2	3	81.7036	18.75	2	3	7.50695	18.75	2	3	73.762	18.75	2	3	8.85224	18.75	2	3	-	0	-	-	128	14.1678	6.48096
P43121	CD70 antigen OS=Homo sapiens GN=CD70 PE=1 SV=2 - [CD70_HUMAN]	7.43	1	3	3	8	6.82651	4.02	2	2	83.5264	4.02	2	2	8.86612	5.11	2	2	117.808	5.11	2	2		0	-	-	-	0	-	-	646	71.5626	5.75732
Q01151	CD83 antigen OS=Homo sapiens GN=CD83 PE=1 SV=1 - [CD83_HUMAN]	-	-	-	-	-	-	-	-	-	-	-	-	-	-	-	-	-	-	-	-	-	-	-	-	-	-	-	-	-	-	-	-
P21926	CD9 antigen OS=Homo sapiens GN=CD9 PE=1 SV=4 - [CD9_HUMAN]	-	-	-	-	-	-	-	-	-	-	-	-	-	-	-	-	-	-	-	-	-	-	-	-	-	-	-	-	-	-	-	-
P43121	Cell surface glycoprotein MUC18 OS=Homo sapiens GN=MCAM PE=1 SV=2 - [MUC18_HUMAN]	-	-	-	-	-	-	-	-	-	-	-	-	-	-	-	-	-	-	-	-	-	-	-	-	-	-	-	-	-	-	-	-
Q8WWI5	Choline transporter-like protein 1 OS=Homo sapiens GN=SLC44A1 PE=1 SV=1 - [CTL1_HUMAN]	4.11	3	2	2	8	6.13552	4.11	2	2	84.342	4.11	2	2	5.98549	4.11	2	2	64.2021	4.11	2	2	-	-	-	-	-	-	-	-	657	73.2533	8.60205
Q6UVK1	Chondroitin sulfate proteoglycan 4 OS=Homo sapiens GN=CSPG4 PE=1 SV=2 - [CSPG4_HUMAN]	4.61	1	7	7	20	7.43101	1.98	3	3	74.6945	1.98	3	3	7.20222	2.45	4	4	82.5433	2.45	4	4	9.14434	2.2	3	3	117.51	2.2	3	3	2322	250.382	5.46533
P10909	Clusterin OS=Homo sapiens GN=CLU PE=1 SV=1 - [CLUS_HUMAN]	27.39	4	11	11	51	24.1107	19.38	8	9	279.384	21.16	9	10	25.5097	25.61	9	9	282.672	23.83	8	8	21.4694	20.04	7	7	241.294	20.27	8	8	449	52.461	6.26514
P08174	Complement decay-accelerating factor OS=Homo sapiens GN=CD55 PE=1 SV=4 - [DAF_HUMAN]	23.62	7	7	7	27	12.5508	17.32	5	5	82.0302	17.32	5	5	9.2504	10.76	4	4	52.3711	10.76	4	4	11.7329	19.95	5	5	97.7909	17.59	4	4	381	41.3736	7.59131
P78310	Coxsackievirus and adenovirus receptor OS=Homo sapiens GN=CXADR PE=1 SV=1 - [CXAR_HUMAN]	-	-	-	-	-	-	-	-	-	-	-	-	-	-	-	-	-	-	-	-	-	-	-	-	-	-	-	-	-	-	-	-
P61073	C-X-C chemokine receptor type 4 OS=Homo sapiens GN=CXCR4 PE=1 SV=1 - [CXCR4_HUMAN]	-	-	-	-	-	-	-	-	-	-	-	-	-	-	-	-	-	-	-	-	-	-	-	-	-	-	-	-	-	-	-	-
Q96PD2	Discoidin, CUB and LCCL domain-containing protein 2 OS=Homo sapiens GN=DCBLD2 PE=1 SV=1 - [DCBD2_HUMAN]	-	-	-	-	-	-	-	-	-	-	-	-	-	-	-	-	-	-	-	-	-	-	-	-	-	-	-	-	-	-	-	-
Q13443	Disintegrin and metalloproteinase domain-containing protein 9 OS=Homo sapiens GN=ADAM9 PE=1 SV=1 - [ADAM9_HUMAN]	-	-	-	-	-	-	-	-	-	-	-	-	-	-	-	-	-	-	-	-	-	-	-	-	-	-	-	-	-	-	-	-
P17813-2	Endoglin OS=Homo sapiens GN=ENG PE=1 SV=2 - [EGLN_HUMAN]	-	-	-	-	-	-	-	-	-	-	-	-	-	-	-	-	-	-	-	-	-	-	-	-	-	-	-	-	-	-	-	-
Q9UNN8	Endothelial protein C receptor OS=Homo sapiens GN=PROCR PE=1 SV=1 - [EPCR_HUMAN]	-	-	-	-	-	-	-	-	-	-	-	-	-	-	-	-	-	-	-	-	-	-	-	-	-	-	-	-	-	-	-	-
P00533	Epidermal growth factor receptor OS=Homo sapiens GN=EGFR PE=1 SV=2 - [EGFR_HUMAN]	2.56	3	2	2	4	-	0	-	-	-	0	-	-	-	0	-	-	-	-	-	-	1.84017	2.56	2	2	75.4289	2.56	2	2	1210	134.19	6.68311
Q08345-2	Epithelial discoidin domain-containing receptor 1 OS=Homo sapiens GN=DDR1 PE=1 SV=1 - [DDR1_HUMAN]	-	-	-	-	-	-	-	-	-	-	-	-	-	-	-	-	-	-	-	-	-	-	-	-	-	-	-	-	-	-	-	-
P43003	Excitatory amino acid transporter 1 OS=Homo sapiens GN=SLC1A3 PE=1 SV=1 - [EAA1_HUMAN]	-	-	-	-	-	-	-	-	-	-	-	-	-	-	-	-	-	-	-	-	-	-	-	-	-	-	-	-	-	-	-	-
Q9BSJ8	Extended synaptotagmin-1 OS=Homo sapiens GN=ESYT1 PE=1 SV=1 - [ESYT1_HUMAN]	3.99	2	3	3	8	4.27145	2.63	2	2	85.5854	2.63	2	2		0	-	-	-	0	-	-	5.59867	2.54	2	2	96.6909	2.54	2	2	1104	122.78	5.8335
P15328	Folate receptor alpha OS=Homo sapiens GN=FOLR1 PE=1 SV=3 - [FOLR1_HUMAN]	12.84	1	4	4	23	9.10224	12.84	4	4	129.228	12.84	4	4	8.40248	12.84	4	4	106.833	12.84	3	3	12.2115	12.84	4	4	124.287	12.84	4	4	257	29.7992	7.97217
P08581	Hepatocyte growth factor receptor OS=Homo sapiens GN=MET PE=1 SV=4 - [MET_HUMAN]	-	-	-	-	-	-	-	-	-	-	-	-	-	-	-	-	-	-	-	-	-	-	-	-	-	-	-	-	-	-	-	-
P08069	Insulin-like growth factor 1 receptor OS=Homo sapiens GN=IGF1R PE=1 SV=1 - [IGF1R_HUMAN]	18.95	1	18	19	92	43.7101	15.07	15	16	446.344	15.07	15	17	39.8703	9.36	12	15	345.912	10.24	13	16	32.3533	10.83	12	14	331.805	10.83	12	14	1367	154.693	5.79541
P56199	Integrin alpha-1 OS=Homo sapiens GN=ITGA1 PE=1 SV=2 - [ITA1_HUMAN]	-	-	-	-	-	-	-	-	-	-	-	-	-	-	-	-	-	-	-	-	-	-	-	-	-	-	-	-	-	-	-	-
P17301	Integrin alpha-2 OS=Homo sapiens GN=ITGA2 PE=1 SV=1 - [ITA2_HUMAN]	-	-	-	-	-	-	-	-	-	-	-	-	-	-	-	-	-	-	-	-	-	-	-	-	-	-	-	-	-	-	-	-
P26006	Integrin alpha-3 OS=Homo sapiens GN=ITGA3 PE=1 SV=5 - [ITA3_HUMAN]	-	-	-	-	-	-	-	-	-	-	-	-	-	-	-	-	-	-	-	-	-	-	-	-	-	-	-	-	-	-	-	-
P08648	Integrin alpha-5 OS=Homo sapiens GN=ITGA5 PE=1 SV=2 - [ITA5_HUMAN]	-	-	-	-	-	-	-	-	-	-	-	-	-	-	-	-	-	-	-	-	-	-	-	-	-	-	-	-	-	-	-	-
P05556	Integrin beta-1 OS=Homo sapiens GN=ITGB1 PE=1 SV=2 - [ITB1_HUMAN]	23.81	1	17	17	81	32.7859	20.05	12	13	320.781	20.05	12	13	44.8989	20.43	13	15	467.341	19.17	12	14	37.2062	17.29	13	15	318.407	17.29	11	11	798	88.357	5.38916
P18084	Integrin beta-5 OS=Homo sapiens GN=ITGB5 PE=1 SV=1 - [ITB5_HUMAN]	-	-	-	-	-	-	-	-	-	-	-	-	-	-	-	-	-	-	-	-	-	-	-	-	-	-	-	-	-	-	-	-
P05362	Intercellular adhesion molecule 1 OS=Homo sapiens GN=ICAM1 PE=1 SV=2 - [ICAM1_HUMAN]	-	-	-	-	-	-	-	-	-	-	-	-	-	-	-	-	-	-	-	-	-	-	-	-	-	-	-	-	-	-	-	-
Q9NPH3	Interleukin-1 receptor accessory protein OS=Homo sapiens GN=IL1RAP PE=1 SV=2 - [IL1AP_HUMAN]	-	-	-	-	-	-	-	-	-	-	-	-	-	-	-	-	-	-	-	-	-	-	-	-	-	-	-	-	-	-	-	-
P40189-3	Interleukin-6 receptor subunit beta OS=Homo sapiens GN=IL6ST PE=1 SV=2 - [IL6RB_HUMAN]	-	-	-	-	-	-	-	-	-	-	-	-	-	-	-	-	-	-	-	-	-	-	-	-	-	-	-	-	-	-	-	-
Q8WTV0-4	Isoform 4 of Scavenger receptor class B member 1 OS=Homo sapiens GN=SCARB1 - [SCRB1_HUMAN]	-	-	-	-	-	-	-	-	-	-	-	-	-	-	-	-	-	-	-	-	-	-	-	-	-	-	-	-	-	-	-	-
P15529-7	Isoform L of Membrane cofactor protein OS=Homo sapiens GN=CD46 - [MCP_HUMAN]	-	-	-	-	-	-	-	-	-	-	-	-	-	-	-	-	-	-	-	-	-	-	-	-	-	-	-	-	-	-	-	-
P42702	Leukemia inhibitory factor receptor OS=Homo sapiens GN=LIFR PE=1 SV=1 - [LIFR_HUMAN]	-	-	-	-	-	-	-	-	-	-	-	-	-	-	-	-	-	-	-	-	-	-	-	-	-	-	-	-	-	-	-	-
O95274	Ly6/PLAUR domain-containing protein 3 OS=Homo sapiens GN=LYPD3 PE=1 SV=2 - [LYPD3_HUMAN]	-	-	-	-	-	-	-	-	-	-	-	-	-	-	-	-	-	-	-	-	-	-	-	-	-	-	-	-	-	-	-	-
Q9UNF1	Melanoma-associated antigen D2 OS=Homo sapiens GN=MAGED2 PE=1 SV=2 - [MAGD2_HUMAN]	-	-	-	-	-	-	-	-	-	-	-	-	-	-	-	-	-	-	-	-	-	-	-	-	-	-	-	-	-	-	-	-
O15427	Monocarboxylate transporter 4 OS=Homo sapiens GN=SLC16A3 PE=1 SV=1 - [MOT4_HUMAN]	11.61	1	6	6	21	10.2005	7.31	3	4	170.659	7.31	3	4	4.35367	7.31	2	2	47.6004	10.11	3	3	7.89583	8.82	4	4	115.04	10.11	4	4	465	49.4369	7.95752
P19338	Nucleolin OS=Homo sapiens GN=NCL PE=1 SV=3 - [NUCL_HUMAN]	24.51	1	14	14	61	23.3369	18.03	10	10	250.117	18.03	10	10	27.9001	19.86	10	10	381.715	21.55	11	11	27.1468	16.62	9	10	301.903	16.62	9	10	710	76.5684	4.70361
O00592	Podocalyxin OS=Homo sapiens GN=PODXL PE=1 SV=2 - [PODXL_HUMAN]	5.2	2	3	3	16	3.99399	5.2	3	3	77.8234	5.2	3	3	1.99032	3.58	2	2	42.0603	3.58	2	2	2.53007	5.2	3	3	84.5971	5.2	3	3	558	58.5991	5.49072
P15151-3	Poliovirus receptor OS=Homo sapiens GN=PVR PE=1 SV=2 - [PVR_HUMAN]	-	-	-	-	-	-	-	-	-	-	-	-	-	-	-	-	-	-	-	-	-	-	-	-	-	-	-	-	-	-	-	-
P07237	Protein disulfide-isomerase OS=Homo sapiens GN=P4HB PE=1 SV=3 - [PDIA1_HUMAN]	8.46	1	3	3	8	4.78731	6.89	2	2	34.09	6.89	2	2									2.02612	3.54	2	2	34.2958	3.54	2	2	508	57.0807	4.86865
Q99497	Protein DJ-1 OS=Homo sapiens GN=PARK7 PE=1 SV=2 - [PARK7_HUMAN]	-	-	-	-	-	-	-	-	-	-	-	-	-	-	-	-	-	-	-	-	-	-	-	-	-	-	-	-	-	-	-	-
Q9H0X4	Protein ITFG3 OS=Homo sapiens GN=ITFG3 PE=1 SV=1 - [ITFG3_HUMAN]	-	-	-	-	-	-	-	-	-	-	-	-	-	-	-	-	-	-	-	-	-	-	-	-	-	-	-	-	-	-	-	-
Q9Y6N7-4	Roundabout homolog 1 OS=Homo sapiens GN=ROBO1 PE=1 SV=1 - [ROBO1_HUMAN]	-	-	-	-	-	-	-	-	-	-	-	-	-	-	-	-	-	-	-	-	-	-	-	-	-	-	-	-	-	-	-	-
Q9Y5M8	Signal recognition particle receptor subunit beta OS=Homo sapiens GN=SRPRB PE=1 SV=3 - [SRPRB_HUMAN]	-	-	-	-	-	-	-	-	-	-	-	-	-	-	-	-	-	-	-	-	-	-	-	-	-	-	-	-	-	-	-	-
P05026-2	Sodium/potassium-transporting ATPase subunit beta-1 OS=Homo sapiens GN=ATP1B1 PE=1 SV=1 - [AT1B1_HUMAN]	-	-	-	-	-	-	-	-	-	-	-	-	-	-	-	-	-	-	-	-	-	-	-	-	-	-	-	-	-	-	-	-
P11166	Solute carrier family 2, facilitated glucose transporter member 1 OS=Homo sapiens GN=SLC2A1 PE=1 SV=2 - [GTR1_HUMAN]	-	-	-	-	-	-	-	-	-	-	-	-	-	-	-	-	-	-	-	-	-	-	-	-	-	-	-	-	-	-	-	-
P11169	Solute carrier family 2, facilitated glucose transporter member 3 OS=Homo sapiens GN=SLC2A3 PE=1 SV=1 - [GTR3_HUMAN]	-	-	-	-	-	-	-	-	-	-	-	-	-	-	-	-	-	-	-	-	-	-	-	-	-	-	-	-	-	-	-	-
Q8NBI5	Solute carrier family 43 member 3 OS=Homo sapiens GN=SLC43A3 PE=1 SV=2 - [S43A3_HUMAN]	6.31	1	3	3	6	-	-	-	-	-	-	-	-	-	0	-	-	-	0	-	-	4.07566	6.31	3	3	65.1899	6.31	3	3	491	54.4933	8.52881
P02786	Transferrin receptor protein 1 OS=Homo sapiens GN=TFRC PE=1 SV=2 - [TFR1_HUMAN]	39.87	1	28	28	141	53.7435	31.45	19	22	642.773	28.55	17	20	69.1722	31.45	21	25	799.828	30.53	21	25	63.3983	32.37	21	24	722.131	33.55	22	25	760	84.8179	6.60986
Q06418	Tyrosine-protein kinase receptor TYRO3 OS=Homo sapiens GN=TYRO3 PE=1 SV=1 - [TYRO3_HUMAN]	-	-	-	-	-	-	-	-	-	-	-	-	-	-	-	-	-	-	-	-	-	-	-	-	-	-	-	-	-	-	-	-
Q01974	Tyrosine-protein kinase transmembrane receptor ROR2 OS=Homo sapiens GN=ROR2 PE=1 SV=2 - [ROR2_HUMAN]	-	-	-	-	-	-	-	-	-	-	-	-	-	-	-	-	-	-	-	-	-	-	-	-	-	-	-	-	-	-	-	-
