# Supplementary material for: Hypoxia regulates global membrane protein endocytosis through caveolin-1 in cancer cells
Source: Nat Commun. 2016 Apr 20;7:11371. doi: 10.1038/ncomms11371 (PMC4842985; doi:10.1038/ncomms11371)
Supplement: Supplementary Data 2 — Quantification of proteins from surface and internalized biotinylated proteins [file ncomms11371-s3.xlsx]

## Sheet: Indication Table
Supplementary Data 2	Quantification of proteins from surface and internalized biotinylated proteins
Hypoxia regulates global membrane protein endocytosis through caveolin-1 in cancer cells
Bourseau-Guilmain E, Menard JA, Lindqvist E, Indira Chandran V, Christianson HC, Cerezo Magana M, Lidfeldt J, Marko-Varga G, Welinder C and Belting M
Identification table:
Accession #	Uniprot Accession number
Protein Name	Name of the protein according to Uniprot
Gene Name	Name of the Gene according to Uniprot
Cellular Component	GO Slim categories of the protein’s cellular components.
Molecular Function	GO Slim categories of the protein’s molecular functions.
Biological Process	GO Slim categories of the protein’s biological processes.
Peptide	Amino acid of the identified peptide
Precursor m/z	Mass to charge ratio
Retention Time (min)	Time the spectrum was generated during the MS acquisition
Mean	Sum of the peptide area from 3 aquisitions (after substraction of the negative control) divided by the number of acquisitions
SD	Standard Deviation
Ratio H/N	Ratio of the average area of the peptides from the hypoxic samples divided by normoxic samples

## Sheet: Data
Hypoxia regulates global membrane protein endocytosis through caveolin-1 in cancer cells
Bourseau-Guilmain E, Menard JA, Lindqvist E, Indira Chandran V, Christianson HC, Cerezo Magana M, Lidfeldt J, Marko-Varga G, Welinder C and Belting M
									Surface					Internalized
Accession #	Protein Name	Gene Name	Cellular Component	Molecular Function	Biological Process	Peptide	Precursor m/z	Retention Time (min)	Mean Hypoxia	SD Hypoxia	Mean Normoxia	SD Normoxia	Ratio H/N	Mean Hypoxia	SD Hypoxia	Mean Normoxia	SD Normoxia	Ratio H/N
P11021	78 kDa glucose-regulated protein	HSPA5	cell surface; cytoplasm; cytosol; endoplasmic reticulum; membrane; nucleus; organelle lumen	catalytic activity; enzyme regulator activity; metal ion binding; nucleotide binding; protein binding	cell communication; cell death; cell organization and biogenesis; coagulation; development; metabolic process; regulation of biological process; response to stimulus; transport	VLEDSDLK	459,7426++	20,1 20,2; 20,1; 20,1; 20,1; 20,2; 20,2; 20,2; 20,4; 20,1; 20,2; 20,2; 19,9; 20,3; 20,1; 20; 20,2; 20,3	1.65655e+09	2.54048e+08	3.42864e+08	1.78931e+08	4.83151	3.00713e+09	6.25909e+08	2086330256	6.08421e+08	1.44135
P11021	78 kDa glucose-regulated protein	HSPA5	cell surface; cytoplasm; cytosol; endoplasmic reticulum; membrane; nucleus; organelle lumen	catalytic activity; enzyme regulator activity; metal ion binding; nucleotide binding; protein binding	cell communication; cell death; cell organization and biogenesis; coagulation; development; metabolic process; regulation of biological process; response to stimulus; transport	LTPEEIER	493,7613++	23,1; 23,4; 23,1; 23,6; 23,4; 23,4; 23,6; 23,4; 23,6; 23,6; 23,4; 23,6; 23,2; 23,6; 23,6; 23,4; 23,6; 23,1	5.09503e+09	3.4175e+08	8.60335e+08	4.97951e+08	5.92214	6585095704	1.40221e+08	3.95004e+09	1.16296e+09	1.6671
P11021	78 kDa glucose-regulated protein	HSPA5	cell surface; cytoplasm; cytosol; endoplasmic reticulum; membrane; nucleus; organelle lumen	catalytic activity; enzyme regulator activity; metal ion binding; nucleotide binding; protein binding	cell communication; cell death; cell organization and biogenesis; coagulation; development; metabolic process; regulation of biological process; response to stimulus; transport	NELESYAYSLK	658,8221++	39,8; 39,6; 39,7; 39,9; 40,1; 39,6; 40,1; 40,1; 39,8; 39,8; 39,8; 39,9; 10,2; 39,9; 40,1; 40,2	1.65446e+09	2.62057e+08	5.39566e+08	1.15323e+08	3.06629	3457258564	2.23534e+08	2.62425e+09	7.29996e+08	1.31743
P05187	Alkaline phosphatase, placental type	ALPP	cell surface; membrane	catalytic activity; metal ion binding	metabolic process	GNFQTIGLSAAAR	653,3491++	33,6; 33,7; 33,7; 33,9; 33,9; 33,7; 33,9; 33,8; 33,9; 33,7; 34,0; 34,1; 33,8; 33,5; 33,4	1.10368e+09	1.82269e+08	-	-	H Only	7.77266e+08	2.89731e+08	128397464	1.08294e+08	6.0536
P05187	Alkaline phosphatase, placental type	ALPP	cell surface; membrane	catalytic activity; metal ion binding	metabolic process	NLVQEWLAK	550,8086++	49,3; 49,4; 49,4; 49,5; 49,3; 49,6; 49,7; 49,5; 49,6; 49,5; 49,7; 49,5	752200384	7.47554e+06	3.76205e+07	5.41311e+06	19.9944	6.36225e+08	4.19984e+07	191148752	6.24798e+07	3.32843
P05187	Alkaline phosphatase, placental type	ALPP	cell surface; membrane	catalytic activity; metal ion binding	metabolic process	NWYSDADVPASAR	726,3311++	35,1; 35,3; 35,1; 34,9; 35,2; 35,4; 35,4; 35,0; 35,2; 35,0; 35,3; 35,1; 35,1; 35,0; 35,4	4.88372e+08	3.45429e+07	-	-	H Only	6.53263e+08	1.12195e+08	2.91655e+08	1.12113e+08	2.23984
P06733	Alpha-enolase	ENO1	cytoplasm; cytosol; extracellular; membrane; nucleus	catalytic activity; DNA binding; metal ion binding; protein binding	cell growth; cell organization and biogenesis; metabolic process; regulation of biological process; response to stimulus	YISPDQLADLYK	713,3666++	48,2; 48,1; 48,3; 48,4; 48,3; 48,5; 48,3; 48,2; 48,2; 48,0; 48,1; 48,2; 48,1; 48,4; 48,1; 48,1; 48,2; 48,1	2.23188e+10	2.30976e+09	1.1061e+09	3.98484e+08	20.1779	7.54211e+09	3.57787e+08	6.87463e+09	2.56357e+09	1.09709
P06733	Alpha-enolase	ENO1	cytoplasm; cytosol; extracellular; membrane; nucleus	catalytic activity; DNA binding; metal ion binding; protein binding	cell growth; cell organization and biogenesis; metabolic process; regulation of biological process; response to stimulus	SCNCLLLK	504,2543++	26,3; 26,3; 26,2; 26,4; 26,3; 26,2; 26,5; 26,3; 26,6; 26,5; 26,4; 26,5; 26,2; 26,4; 26,2; 26,4; 26,5; 26,6	7.89597e+09	1.90628e+09	928479616	2.03882e+08	8.50419	2.37496e+09	2.3904e+08	2.82026e+09	9.15141e+08	0.842106
P06733	Alpha-enolase	ENO1	cytoplasm; cytosol; extracellular; membrane; nucleus	catalytic activity; DNA binding; metal ion binding; protein binding	cell growth; cell organization and biogenesis; metabolic process; regulation of biological process; response to stimulus	IEEELGSK	452,7347++	16,0; 16,3; 16,1; 16,3; 16,4; 16,3; 16,2; 16,3; 16,0; 16,2; 16,2; 16,3; 16,3; 16,4; 16,0; 16,2; 16,4; 16,2	1.06449e+10	5.98199e+08	2.76327e+08	3.38077e+08	38.5227	4.03786e+09	5.8474e+08	3.22408e+09	1.37092e+09	1.25241
P06733	Alpha-enolase	ENO1	cytoplasm; cytosol; extracellular; membrane; nucleus	catalytic activity; DNA binding; metal ion binding; protein binding	cell growth; cell organization and biogenesis; metabolic process; regulation of biological process; response to stimulus	LNVTEQEK	480,7535++	14,5; 14,7; 14,6; 14,7; 14,6; 14,5; 14,5; 14,9; 14,8; 14,7; 14,7; 14,7; 14,7; 14,8; 14,7	681800608	1.93933e+08	2.56876e+08	8.50845e+07	2.6542	3.5126e+08	1.12617e+08	3.31668e+08	7.5959e+07	1.05907
P06733	Alpha-enolase	ENO1	cytoplasm; cytosol; extracellular; membrane; nucleus	catalytic activity; DNA binding; metal ion binding; protein binding	cell growth; cell organization and biogenesis; metabolic process; regulation of biological process; response to stimulus	TIAPALVSK	450,2817++	23,7; 23,8; 23,7; 24,0; 24,0; 23,8; 24,0; 24,5; 23,9; 23,9; 23,8; 24,1; 23,9; 24,1; 24,1; 23,9; 23,9; 23,8	1.83563e+10	3.28811e+09	1310598912	7.11478e+08	14.006	4.76109e+09	5.52107e+08	4.77258e+09	1.58987e+09	0.997594
P20073	Annexin	ANXA7	cytoplasm; cytosol; endoplasmic reticulum; membrane; nucleus	metal ion binding; protein binding	cell organization and biogenesis; cell proliferation; cellular homeostasis; regulation of biological process; response to stimulus	VLIEILCTR	558,8259++	45,0; 44,9; 45,0; 45,2; 44,9; 45,0; 45,2; 45,1; 45,0; 45,1; 45,0; 45,1; 45,0; 45,1; 45,0	1.04121e+09	2.08289e+08	-	-	H Only	359800423	2.76642e+07	3.81642e+08	1.78164e+08	0.94277
P20073	Annexin	ANXA7	cytoplasm; cytosol; endoplasmic reticulum; membrane; nucleus	metal ion binding; protein binding	cell organization and biogenesis; cell proliferation; cellular homeostasis; regulation of biological process; response to stimulus	SEIDLVQIK	522,8004++	36,7; 36,9; 36,8; 36,7; 36,8; 37,0; 36,9; 36,8; 37,0; 36,6; 36,8; 36,5; 36,7; 36,8; 36,8	2.60768e+08	3.62574e+07	-	-	H Only	1.67011e+08	2.9145e+07	1.72098e+08	9.83794e+07	0.970441
P20073	Annexin	ANXA7	cytoplasm; cytosol; endoplasmic reticulum; membrane; nucleus	metal ion binding; protein binding	cell organization and biogenesis; cell proliferation; cellular homeostasis; regulation of biological process; response to stimulus	TILQCALNRPAFFAER	636,3367+++	44,5; 44,4; 44,1; 44,5; 44,2; 44,3; 44,5; 44,8; 44,7; 44,5; 44,6; 44,5; 44,5; 44,4; 44,2	1640619392	1.66255e+08	-	-	H Only	7.41692e+08	5.30401e+07	8.4017e+08	3.77031e+08	0.882789
P07355	Annexin A2	ANXA2	cytoplasm; endosome; extracellular; membrane	enzyme regulator activity; metal ion binding; protein binding	cell organization and biogenesis; coagulation; development; regulation of biological process; response to stimulus; transport	QDIAFAYQR	556,2802++	31,6; 31,6; 31,4; 31,5; 31,7; 31,8; 31,6; 31,7; 31,6; 31,7; 31,7; 31,8; 31,4; 31,9; 31,5; 31,5; 31,9; 31,6	3.35151e+09	2.78104e+08	8.6505e+08	2.20303e+08	3.87435	1.43175e+09	2.43153e+08	3.84146e+09	7.73568e+08	0.372709
P07355	Annexin A2	ANXA2	cytoplasm; endosome; extracellular; membrane	enzyme regulator activity; metal ion binding; protein binding	cell organization and biogenesis; coagulation; development; regulation of biological process; response to stimulus; transport	DLYDAGVK	440,7242++	26,4; 26,4; 26,4; 26,5; 26,5; 26,5; 26,6; 26,5; 26,6; 26,7; 26,5; 26,5; 26,5; 26,6; 26,4; 26,5; 26,6; 26,8	4.99202e+09	1.158e+09	912323792	1.82383e+08	5.47176	1.36111e+09	1.17497e+08	2.83995e+09	7.7325e+08	0.479273
P07355	Annexin A2	ANXA2	cytoplasm; endosome; extracellular; membrane	enzyme regulator activity; metal ion binding; protein binding	cell organization and biogenesis; coagulation; development; regulation of biological process; response to stimulus; transport	SEVDMLK	411,2073++	23,8; 23,9; 24,1; 24,2; 24,2; 23,9; 24,1; 24,2; 24,0; 24,0; 24,0; 24,2; 24,1; 24,1; 24,3; 23,98; 24,1; 24,2	1.29092e+09	3.71499e+08	6.9399e+07	2.85007e+07	18.6014	3.80359e+08	9.76111e+07	459397288	1.05667e+08	0.827953
P07355	Annexin A2	ANXA2	cytoplasm; endosome; extracellular; membrane	enzyme regulator activity; metal ion binding; protein binding	cell organization and biogenesis; coagulation; development; regulation of biological process; response to stimulus; transport	SLYYYIQQDTK	711,3510++	39,4; 39,2; 39,4; 39,3; 39,2; 39,2; 39,7; 39,5; 39,4; 39,1; 39,4; 39,3; 39,5; 39,3; 39,3; 39,3; 39,3	3835734120	1.49947e+08	831026912	2.44334e+08	4.61566	2.46772e+09	7.09827e+07	4.89292e+09	1.19567e+09	0.504344
P07355	Annexin A2	ANXA2	cytoplasm; endosome; extracellular; membrane	enzyme regulator activity; metal ion binding; protein binding	cell organization and biogenesis; coagulation; development; regulation of biological process; response to stimulus; transport	ALLYLCGGDD	548,7526++	50,6; 50,7; 50,8; 50,9; 50,8; 50,7; 50,8; 50,9; 50,9; 50,9; 50,7; 50,9; 50,5; 50,7; 50,7; 50,7; 50,9; 50,7	1676059488	6.04301e+08	6.8048e+07	6.31427e+07	24.6305	894813408	1.72554e+08	1099899152	1.09099e+08	0.813541
P08758	Annexin A5	ANXA5	cell surface; cytoplasm; extracellular; membrane	enzyme regulator activity; metal ion binding; protein binding	cell communication; cell death; cell organization and biogenesis; coagulation; regulation of biological process; response to stimulus	VLTEIIASR	501,3031++	31,5; 31,5; 31,4; 31,5; 31,5; 31,6; 31,5; 31,5; 31,6; 31,6; 31,5; 31,5; 31,7; 31,5; 31,5; 31,7; 31,4	3.60554e+09	3.31101e+08	1.52972e+08	1.11103e+08	23.5699	1.31656e+09	3.48901e+08	2134685624	4.50333e+08	0.616748
P08758	Annexin A5	ANXA5	cell surface; cytoplasm; extracellular; membrane	enzyme regulator activity; metal ion binding; protein binding	cell communication; cell death; cell organization and biogenesis; coagulation; regulation of biological process; response to stimulus	GTVTDFPGFDER	670,8095++	40,8; 40,7; 40,8; 41; 40,9; 40,8; 41,1; 40,8; 40,9; 40,7; 40,9; 41; 40,8; 41,1; 41,3	1.66079e+09	3.26751e+08	1.31771e+08	4.1148e+07	12.6036	4.25439e+08	3.85762e+07	1284495300	2.70643e+08	0.331211
P08758	Annexin A5	ANXA5	cell surface; cytoplasm; extracellular; membrane	enzyme regulator activity; metal ion binding; protein binding	cell communication; cell death; cell organization and biogenesis; coagulation; regulation of biological process; response to stimulus	LYDAYELK	507,7608++	31,8; 31,7; 31,5; 31,9; 31,9; 31,9; 31,9; 31,9; 31,8; 31,8; 31,7; 31,8; 31,6; 32,0; 31,7; 32,1; 32,1; 31,8	2.23972e+09	2.23063e+08	136198168	5.87159e+07	16.4445	338658382	6.98414e+07	1482601656	5.33856e+08	0.228422
Q7Z451	AP-2 complex subunit beta	AP2B1	cytoplasm; cytosol; membrane	protein binding; transporter activity	cell communication; cell differentiation; cell organization and biogenesis; cellular component movement; defense response; development; regulation of biological process; response to stimulus; transport	LSHANSAVVLSAVK	465,9367+++	22,6; 22,7; 22,6; 23,0; 23,0; 23,2; 22,9; 23,2; 23,1;	8.20586e+07	2.63915e+07	2.53954e+07	317108	3.23124	3.3045e+07	9.80506e+06	32051198	1.89464e+07	1.03101
Q7Z451	AP-2 complex subunit beta	AP2B1	cytoplasm; cytosol; membrane	protein binding; transporter activity	cell communication; cell differentiation; cell organization and biogenesis; cellular component movement; defense response; development; regulation of biological process; response to stimulus; transport	GYIYWR	429,2189++	35,8; 36,1; 35,8; 35,8; 35,9; 36,1; 36,4; 36,0; 36,0; 35,8; 36,2; 35,9; 36,0	8.59999e+07	3.3168e+07	19271035	3.89694e+06	4.46265	3.1689e+07	4.13724e+06	1.20871e+07	3.01185e+07	2.62171
Q7Z451	AP-2 complex subunit beta	AP2B1	cytoplasm; cytosol; membrane	protein binding; transporter activity	cell communication; cell differentiation; cell organization and biogenesis; cellular component movement; defense response; development; regulation of biological process; response to stimulus; transport	AVWLPAVK	442,2736++	38,1; 38,1; 37,7; 37,9; 38,3; 37,9; 38,1; 38,1; 38,0; 38,2; 38,2;	2.07395e+08	3.04795e+07	2.19741e+07	1.04116e+07	9.43818	39829456	3.70011e+07	8.38305e+07	2.44589e+07	0.475119
P16066	Atrial natriuretic peptide receptor 1	NPR1	membrane	catalytic activity; nucleotide binding; protein binding; receptor activity; signal transducer activity	cell communication; cell growth; cell organization and biogenesis; cell proliferation; development; metabolic process; regulation of biological process; response to stimulus; transport	ARPDLLPGWTVR	460,9297+++	38,7; 38,6; 38,6; 39,0; 38,7; 38,6	3.17422e+08	1.50018e+07	1.93608e+07	2.33752e+06	16.3951	-	-	432764	749570	N Only
P16066	Atrial natriuretic peptide receptor 1	NPR1	membrane	catalytic activity; nucleotide binding; protein binding; receptor activity; signal transducer activity	cell communication; cell growth; cell organization and biogenesis; cell proliferation; development; metabolic process; regulation of biological process; response to stimulus; transport	GSQAGDVYSFGIILQEIALR	713,0478+++	72,2; 72,2; 72,4; 72,1; 72,4; 72,6; 72,2	144657432	2.6514e+07	20916474	1.71925e+07	6.88743	-	-	1.05946e+06	1.83503e+06	N Only
Q9Y6N8	Cadherin-10	CDH10	membrane	metal ion binding	cell organization and biogenesis	VLESSPVGTAIGSVK	722,4063++	34,0; 34,4; 34,3; 34,2; 34,2; 34,1; 34,3; 34,2; 34,2; 34,0; 34,2; 34,3	3.88497e+09	4.09465e+08	364740784	1.58725e+08	10.6513	1229823744	9.80976e+07	419778176	9.54216e+07	2.9297
Q9Y6N8	Cadherin-10	CDH10	membrane	metal ion binding	cell organization and biogenesis	FYYLGPFK	517,7709++	46,8; 46,9; 16,8; 17,0; 47,1; 46,9; 47,0; 46,9; 46,8; 46,6; 46,8; 46,8	6.32082e+08	2.20585e+08	2.15641e+08	5.94266e+07	2.93117	2.50032e+08	1.38499e+07	8.74586e+07	4.09808e+07	2.85886
Q9Y6N8	Cadherin-10	CDH10	membrane	metal ion binding	cell organization and biogenesis	DIIPETLFIPR	657,3768++	58,7; 58,9; 58,7; 58,8; 58,8; 58,9; 58,8; 58,7; 59,0; 58,6; 58,6; 58,9; 58,6; 58,9; 58,9	2.35999e+09	8.40389e+07	402262496	8.64098e+07	5.8668	4.93384e+08	2.81412e+07	2.74413e+08	5.02422e+07	1.79796
Q9Y6N8	Cadherin-10	CDH10	membrane	metal ion binding	cell organization and biogenesis	KPLDYESR	504,2615++	13,8; 17,7; 16,7; 13,9; 13,6; 13,8; 13,713,613,5; 13,7; 13,7; 13,7; 13,7; 13,8; 13,8	6.04954e+08	1.07289e+08	7.72868e+07	2.97966e+07	7.82738	1.64736e+08	6.55204e+07	7.27421e+07	2.90605e+07	2.26466
Q16790	Carbonic anhydrase 9	CA9	membrane; nucleus; organelle lumen	catalytic activity; metal ion binding	metabolic process; regulation of biological process; response to stimulus; transport	YGGDPPWPR	522,7485++	30,8; 30,7; 30,9; 30,9; 31,0; 30,5	1889654912	1.95154e+08	-	-	H Only	1186989120	1.37996e+08	-	-	H Only
Q16790	Carbonic anhydrase 9	CA9	membrane; nucleus; organelle lumen	catalytic activity; metal ion binding	metabolic process; regulation of biological process; response to stimulus; transport	VIEASFPAGVDSSPR	766,3912++	35,0; 34,8; 35,1; 34,9; 35,2; 35,4	4.43401e+09	6.84894e+08	-	-	H Only	2.70172e+09	5.20409e+08	-	-	H Only
Q16790	Carbonic anhydrase 9	CA9	membrane; nucleus; organelle lumen	catalytic activity; metal ion binding	metabolic process; regulation of biological process; response to stimulus; transport	GGVSYRPAEVAETGA	732,3599++	26,5; 26,6; 26,4; 26,7; 26,7; 26,9	2810851328	6.54275e+08	-	-	H Only	1.0647e+09	2.39839e+08	-	-	H Only
P11717	Cation-independent mannose-6-phosphate receptor	IGF2R	cell surface; cytoplasm; endosome; Golgi; membrane; nucleus; vacuole	catalytic activity; protein binding; receptor activity; signal transducer activity; transporter activity	cell communication; regulation of biological process; response to stimulus; transport	LVLSYVR	425,2633++	31,5; 31,5; 31,3; 31,5; 31,6; 31,6; 31,6; 31,5; 31,7; 31,5; 31,9; 31,5; 31,6; 31,8; 31,6	299729376	3.21239e+07	-	-	H Only	2963706112	7.02439e+08	1399832896	3.75954e+08	2.11719
P11717	Cation-independent mannose-6-phosphate receptor	IGF2R	cell surface; cytoplasm; endosome; Golgi; membrane; nucleus; vacuole	catalytic activity; protein binding; receptor activity; signal transducer activity; transporter activity	cell communication; regulation of biological process; response to stimulus; transport	YDLSALVR	468,7611++	43,1; 43,3; 43,1; 43,1; 43,2; 43,3; 43,0; 43,1; 43,3; 43,2; 43,2; 43,2; 43,1; 43,2; 43,3	128885112	8.73606e+07	-	-	H Only	2.22462e+09	2.41966e+08	9.29382e+08	3.35517e+08	2.39365
Q6YHK3	CD109 antigen	CD109	extracellular; membrane	enzyme regulator activity	metabolic process; regulation of biological process	ADGNQLTLEER	623,3071++	24,6; 24,7; 24,5; 24,8; 24,7; 24,6; 25,1; 24,8; 24,9; 24,6; 24,8; 24,8	3000875008	5.73378e+08	3.73567e+08	6.1207e+07	8.03302	1.20829e+09	2.40415e+08	5.33492e+08	1.40545e+08	2.26486
Q6YHK3	CD109 antigen	CD109	extracellular; membrane	enzyme regulator activity	metabolic process; regulation of biological process	NNVVITVTQR	572,3277++	25,0; 25,1; 24,9; 25,1; 25,2; 24,9; 25,4; 24,9; 25,4; 25,1; 25,1	1402410624	1.81837e+08	2.69359e+08	3.02714e+07	5.20647	4.96635e+08	5.17877e+07	3.50572e+08	7.85489e+07	1.41664
Q6YHK3	CD109 antigen	CD109	extracellular; membrane	enzyme regulator activity	metabolic process; regulation of biological process	ISVTQPDSIVGIVAVDK	870,9907++	48,7; 48,4; 48,4; 48,6; 48,5; 48,6; 48,5; 48,5; 48,6; 48,7; 48,7	5.46454e+09	1.616e+09	5.33463e+08	9.16903e+07	10.2435	2.35593e+09	1.77701e+08	7.37255e+08	1.53336e+08	3.19554
P16070	CD44 antigen	CD44	membrane	blood group antigen, receptor	cell adhesion	FAGVFHVEK	517,2769++	25,4; 25,3; 25,3; 25,6; 25,4; 25,4; 25,9; 25,3; 25,5; 24,9; 25,4; 25,4	3.32942e+09	1.13998e+09	658829056	1.6882e+08	5.05354	2.6259e+08	3.16513e+07	2.73264e+08	1.19011e+08	0.960938
P16070	CD44 antigen	CD44	membrane	blood group antigen, receptor	cell adhesion	ALSIGFETCR	577,2871++	36,0; 36,2; 36,1; 36,0; 36,1; 36,2; 36,2; 36,1; 36,1; 35,8; 36,2; 36,2; 36,0; 36,0; 36,5	1.0585e+10	1.62081e+09	2309362484	2.79394e+08	4.58352	7.34903e+08	2.91128e+07	1.02239e+09	2.97693e+08	0.718812
P16070	CD44 antigen	CD44	membrane	blood group antigen, receptor	cell adhesion	LVINSGNGAVEDR	672,3493++	23,8; 23,8; 23,7; 24,2; 24,1; 23,6; 23,9; 23,8; 24,1; 23,9; 24,0; 24,1	1.75091e+09	3.54098e+08	5.79278e+08	1.57112e+08	3.02257	1.24969e+08	2.87587e+07	177807176	7.86056e+07	0.702834
P16070	CD44 antigen	CD44	membrane	blood group antigen, receptor	cell adhesion	TEAADLCK	454,2131++	14,2; 14,4; 14,3; 14,4; 14,3; 14,1; 14,0; 14,4; 14,1; 14,2; 14,1; 14,1; 14,2; 14,3; 14,3; 14,4; 14,4; 14,1	2.26893e+09	6.08739e+08	6.88714e+08	2.28239e+08	3.29444	175870728	4.94071e+07	2.45442e+08	1.45361e+08	0.716547
P13987	CD59 glycoprotein	CD59	cell surface; extracellular; membrane	blood group antigen, receptor	defense response; metabolic process; regulation of biological process; response to stimulus	AGLQVYNK	446,7480++	19,2; 19,3; 19,1; 19,3; 19,3; 19,4; 19,9; 19,5; 19,5; 19,4; 19,3; 19,4; 19,0; 19,3; 19,0; 19,0; 19,6; 19,7	1470878548	2.66068e+08	-	-	H Only	1.33821e+09	2.35144e+08	6.67409e+08	2.50431e+08	2.00508
P32970	CD70 antigen	CD70	extracellular; membrane	protein binding	cell communication; cell death; cell proliferation; regulation of biological process; response to stimulus	LYWQGGPALGR	609,3249++	39,4; 39,2; 39,5; 39,7; 36,6; 39,4; 39,7; 39,3; 39,4; 39,6; 39,7; 39,4	3.98052e+09	4.83881e+08	234181856	3.596e+07	16.9976	2.91037e+09	1.14824e+08	725024128	2.43618e+08	4.01416
P32970	CD70 antigen	CD70	extracellular; membrane	protein binding	cell communication; cell death; cell proliferation; regulation of biological process; response to stimulus	HHPTTLAVGICSPASR	568,6264+++	20,1; 20,7; 20,3; 20,7; 20,5; 20,6	8.14821e+08	1.33542e+08	-	-	H Only	6.26835e+08	1.85936e+08	-	-	H Only
P32970	CD70 antigen	CD70	extracellular; membrane	protein binding	cell communication; cell death; cell proliferation; regulation of biological process; response to stimulus	LSFHQGCTIASQR	752,8699++	21,5; 21,7; 22,1; 22,1; 21,9; 22,0	761669440	2.53317e+08	-	-	H Only	-	-	-	-	H Only
Q01151	CD83 antigen	CD83	cell surface; membrane	protein binding	metabolic process	AFLPVTSPNK	537,3031++	30,3; 30,3; 30,1; 30,2; 30,3; 30,4; 30,2; 30,5; 30,1; 30,3; 30,0; 30,3; 30,2; 30,2	1.05853e+09	2.83467e+08	3.49076e+08	1.09308e+08	3.03237	9.38074e+07	1.28529e+07	8.52805e+08	2.58016e+08	0.109999
P21926	CD9 antigen	CD9	cell surface; membrane	protein binding		AIHYALNCCGLAGGVEQFISDICPK -	931,7768+++	61,2; 60,9; 61,2; 61,4; 61,5; 61,4	3.31536e+08	1.08356e+08	-	-	H Only	-	-	7.3572e+08	2.16366e+08	N Only
P43121	Cell surface glycoprotein MUC18	MCAM	cell surface; membrane	protein binding	development; response to stimulus	QGQGQSEPGEYEQR	796,8504++	14,9; 15,4; 15,2; 15,2; 15,4; 15,2; 15,5; 15,1; 15,3; 15,0; 15,3; 15,1	1.25105e+09	3.805e+08	598573120	1.07773e+08	2.09005	1.34642e+08	3.3988e+07	2.44665e+08	4.92362e+07	0.550311
P43121	Cell surface glycoprotein MUC18	MCAM	cell surface; membrane	protein binding	development; response to stimulus	EVTVPVFYPTEK	704,8716++	43,3; 43,2; 43,3; 43,3; 43,3; 3,3; 43,1; 43,4; 43,3; 43,3; 43,2; 43,2; 43,3; 43,3	1.21985e+10	2.20814e+09	2.23495e+09	3.23772e+08	5.45804	2552518912	2.9504e+08	942981020	3.99401e+08	2.70686
P43121	Cell surface glycoprotein MUC18	MCAM	cell surface; membrane	protein binding	development; response to stimulus	VSPAAPER	413,7245++	12,8; 12,8; 12,7; 12,8; 12,8; 12,7; 12,9; 12,7; 12,8; 12,7; 13,0; 12,9	1.89198e+09	6.18588e+08	9.88279e+08	2.38887e+08	1.91441	3.4432e+08	1.58704e+07	250735184	9.68936e+07	1.37324
Q6UVK1	Chondroitin sulfate proteoglycan 4	CSPG4	cell surface; cytoplasm; extracellular; Golgi; membrane; organelle lumen; vacuole	protein binding; signal transducer activity	cell communication; cell differentiation; cell proliferation; cellular component movement; development; metabolic process; regulation of biological process; response to stimulus	DQPGEPATEFSCR	747,3199++	27,7; 27,6; 27,6; 27,7; 27,7; 27,7; 27,7	1.15482e+09	2.92211e+08	6.18856e+07	1.62328e+06	18.6606	-	-	5446532	9.43367e+06	N Only
Q6UVK1	Chondroitin sulfate proteoglycan 4	CSPG4	cell surface; cytoplasm; extracellular; Golgi; membrane; organelle lumen; vacuole	protein binding; signal transducer activity	cell communication; cell differentiation; cell proliferation; cellular component movement; development; metabolic process; regulation of biological process; response to stimulus	GGPAQDLTFR	531,2724++	29,8; 29,7; 29,8; 29,8; 29,8; 29,829,5; 29,9; 30,0; 29,7; 29,9; 29,8; 29,9; 29,9; 30,2	1.91577e+09	4.48858e+08	104753708	4.08925e+07	18.2883	348010368	2.22764e+07	2.55555e+08	8.64446e+07	1.36178
P08174	Complement decay-accelerating factor	CD55	membrane	blood group antigen, host cell receptor for virus entry, receptor	complement pathway,immunity, innate immunity	WSTAVEFCK	564,2631++	33,8; 34,1; 34,2; 34,1; 34,1; 33,7; 34,4; 34,4; 34,2; 34,0; 34,0; 33,9; 34,2; 34,2; 33,9; 34,1; 34,1	1.12176e+10	1.42467e+09	3.07078e+09	6.39753e+08	3.65303	5.8481e+09	8.68192e+08	2719555568	4.56563e+08	2.15039
P08174	Complement decay-accelerating factor	CD55	membrane	blood group antigen, host cell receptor for virus entry, receptor	complement pathway,immunity, innate immunity	TSFPEDTVITYK	700,8508++	38,5; 38,6; 38,3; 38,7; 38,2; 38,3; 37,7; 38,1; 38,4; 37,9; 38,2; 38,3; 38,8; 38,1; 38,6	22799196160	3.62967e+08	1.09738e+10	1.70866e+09	2.0776	1.47394e+10	1.18855e+09	8013308808	2.42726e+09	1.75365
P78310	Coxsackievirus and adenovirus receptor	CXADR	cytoplasm; extracellular; membrane; nucleus; organelle lumen	protein binding; receptor activity	cell communication; cell differentiation; cell organization and biogenesis; cell proliferation; cellular component movement; coagulation; defense response; development; regulation of biological process; reproduction; response to stimulus; transport	GETAYLPCK	519,7499++	22,8; 23,0; 22,7; 23,0; 23,0; 23,2; 23,2; 23,1	480878304	5.75477e+07	201526368	1.50231e+07	2.38618	-	-	5.31979e+07	1.92186e+07	N Only
P78310	Coxsackievirus and adenovirus receptor	CXADR	cytoplasm; extracellular; membrane; nucleus; organelle lumen	protein binding; receptor activity	cell communication; cell differentiation; cell organization and biogenesis; cell proliferation; cellular component movement; coagulation; defense response; development; regulation of biological process; reproduction; response to stimulus; transport	IHLVVLVKPSGAR	463,6294+++	24,8; 25,0; 24,6; 25,5; 24,8; 25,4; 24,7; 25,0; 25,1	8.73269e+08	2.70905e+08	1.40528e+08	7.37777e+07	6.21422	-	-	124315528	2.71021e+07	N Only
P78310	Coxsackievirus and adenovirus receptor	CXADR	cytoplasm; extracellular; membrane; nucleus; organelle lumen	protein binding; receptor activity	cell communication; cell differentiation; cell organization and biogenesis; cell proliferation; cellular component movement; coagulation; defense response; development; regulation of biological process; reproduction; response to stimulus; transport	VGSDQCLLR	524,2662++	22,8; 23,2; 22,9; 23,1; 23,4; 23,2; 23,2; 23,2; 23,3; 23,1; 23,5; 23,3	2.74995e+09	1.52994e+08	1191057152	1.83329e+08	2.30883	-	-	1.29931e+09	3.53505e+08	0.499277
P78310	Coxsackievirus and adenovirus receptor	CXADR	cytoplasm; extracellular; membrane; nucleus; organelle lumen	protein binding; receptor activity	cell communication; cell differentiation; cell organization and biogenesis; cell proliferation; cellular component movement; coagulation; defense response; development; regulation of biological process; reproduction; response to stimulus; transport	TPQSPTLPPAK	568,8191++	29,8; 29,5; 29,3; 29,8; 29,4; 19,7; 19,6; 20,1; 19,5	1.17971e+09	2.95502e+08	3.56207e+08	9.31185e+07	3.31187	-	-	3.02284e+08	8.98868e+07	N Only
P61073	C-X-C chemokine receptor type 4	CXCR4	cell surface; cytoplasm; endosome; membrane; vacuole	catalytic activity; protein binding; receptor activity; signal transducer activity	cell communication; cell death; cell differentiation; cell organization and biogenesis; cell proliferation; cellular component movement; cellular homeostasis; defense response; development; metabolic process; regulation of biological process; reproduction; response to stimulus	GGHSSVSTESESSSFHSS	599,2504+++	14,1; 14,3; 14,2; 14,1; 14,1; 14,3	1.59364e+08	5.41689e+07	-	-	H Only	1.04874e+07	1.82344e+07	5711782	9.8931e+06	1.83609
Q96PD2	Discoidin, CUB and LCCL domain-containing protein 2	DCBLD2	cell surface; membrane	protein binding	cell communication; cell growth; cell organization and biogenesis; regulation of biological process; response to stimulus	YSSSEVNHLSPR	459,2249+++	17,7; 18,1; 18,0; 17,9; 18,1; 17,9; 18,2; 18,0; 18,2; 17,8; 18,1; 17,8; 18,2	4.94934e+08	8.02546e+07	2.06091e+07	9.63982e+06	24.0153	5.04735e+07	1.06451e+07	1.59117e+07	2.19835e+06	3.1721
Q13443	Disintegrin and metalloproteinase domain-containing protein 9	ADAM9	cell surface; cytoplasm; extracellular; membrane	catalytic activity; metal ion binding; protein binding	cell communication; cell differentiation; cell organization and biogenesis; cellular component movement; development; metabolic process; regulation of biological process; response to stimulus; transport	LQCENVQEIPVFGIVPAIIQTPSR	903,4862+++	65,1; 65,3; 65,1; 65,0; 65,2; 65,1; 65,0; 65,1; 65,1; 65,1; 65,2; 65,0	1.15702e+09	1.48129e+08	214680704	4.37268e+07	5.38949	1.2699e+09	3.50234e+08	4.71963e+08	4.0132e+07	2.69068
Q13443	Disintegrin and metalloproteinase domain-containing protein 9	ADAM9	cell surface; cytoplasm; extracellular; membrane	catalytic activity; metal ion binding; protein binding	cell communication; cell differentiation; cell organization and biogenesis; cellular component movement; development; metabolic process; regulation of biological process; response to stimulus; transport	EVPIYANR	481,2587++	22,5; 22,8; 22,6; 22,8; 22,9; 22,7; 22,8; 22,7; 22,9; 22,8; 22,9; 22,9	3.73716e+08	1.16798e+08	73908368	3.00971e+07	5.05648	4.94193e+08	8.28714e+06	2.01806e+08	6.22802e+07	2.44886
Q13443	Disintegrin and metalloproteinase domain-containing protein 9	ADAM9	cell surface; cytoplasm; extracellular; membrane	catalytic activity; metal ion binding; protein binding	cell communication; cell differentiation; cell organization and biogenesis; cellular component movement; development; metabolic process; regulation of biological process; response to stimulus; transport	FAVPTYAAK	484,2660++	30,7; 30,9; 30,7; 30,8; 30,9; 30,5; 30,8; 30,7; 31,0; 30,9; 31,0; 30,8; 30,7; 30,7	8.39789e+08	2.37826e+08	1.58476e+08	2.6947e+07	5.29914	1363488640	1.95831e+08	4.87953e+08	1.33211e+08	2.7943
Q9UNN8	Endothelial protein C receptor	PROCR	cytoskeleton; membrane	protein binding; receptor activity	coagulation; regulation of biological process; response to stimulus	LHMLQISYFR	436,5691+++	41,0; 40,9; 41,0; 41,1; 40,9; 41,1; 41,0; 41,2; 41,1; 41,1; 41,2; 41,3	201140608	9.04562e+06	3.42577e+07	1.35005e+07	5.8714	8.62806e+07	8.29219e+06	1.46675e+07	7.02056e+06	5.88244
Q9UNN8	Endothelial protein C receptor	PROCR	cytoskeleton; membrane	protein binding; receptor activity	coagulation; regulation of biological process; response to stimulus	EFLEDTCVQYVQK	829,8902++	38,6; 38,5; 38,5; 38,2; 38,3; 38,3; 38,8; 38,5; 38,5; 37,9; 38,5; 38,1; 38,0; 38,1; 38,4	3.50573e+08	7.79095e+07	-	-	H Only	3.53565e+08	8.87434e+07	136928952	5.85821e+07	2.5821
P00533	Epidermal growth factor receptor	EGFR	cytoplasm; endoplasmic reticulum; endosome; extracellular; Golgi; membrane; nucleus	catalytic activity; DNA binding; enzyme regulator activity; nucleotide binding; protein binding; receptor activity; signal transducer activity	cell communication; cell death; cell differentiation; cell organization and biogenesis; cell proliferation; cellular component movement; defense response; development; metabolic process; regulation of biological process; response to stimulus; transport	IICAQQCSGR	596,7817++	14,1; 14,3; 14,1; 14,3; 14,2; 14,0; 13,9; 13,8; 14,0; 14,1; 14,0; 14,0; 14,2; 14,2; 14,2; 14,3; 14,3; 14,1	4.13936e+09	1.40722e+09	408529708	1.34162e+08	10.1323	1.63088e+09	2.20344e+08	4.1525e+08	1.40687e+08	3.92746
P00533	Epidermal growth factor receptor	EGFR	cytoplasm; endoplasmic reticulum; endosome; extracellular; Golgi; membrane; nucleus	catalytic activity; DNA binding; enzyme regulator activity; nucleotide binding; protein binding; receptor activity; signal transducer activity	cell communication; cell death; cell differentiation; cell organization and biogenesis; cell proliferation; cellular component movement; defense response; development; metabolic process; regulation of biological process; response to stimulus; transport	ESDCLVCR	519,7208++	18,9; 18,9; 18,8; 18,7; 18,9; 18,7; 18,8; 18,8; 18,9; 18,7; 18,8; 18,7; 18,9	3.19992e+09	5.62266e+08	3.19789e+08	5.92346e+07	10.0063	1.14105e+09	1.74746e+08	3.44156e+08	1.09027e+08	3.3155
P00533	Epidermal growth factor receptor	EGFR	cytoplasm; endoplasmic reticulum; endosome; extracellular; Golgi; membrane; nucleus	catalytic activity; DNA binding; enzyme regulator activity; nucleotide binding; protein binding; receptor activity; signal transducer activity	cell communication; cell death; cell differentiation; cell organization and biogenesis; cell proliferation; cellular component movement; defense response; development; metabolic process; regulation of biological process; response to stimulus; transport	YSFGATCVK	516,7446++	26,4; 26,3; 26,4; 26,4; 26,6; 26,7; 27,1; 26,5; 26,7; 26,5; 26,5; 26,5; 26,3; 26,4; 26,9	3.33652e+09	7.91726e+08	2.3188e+08	1.36752e+08	14.389	1.4835e+09	1.67258e+08	486316728	1.20916e+08	3.05049
P43003	Excitatory amino acid transporter 1	SLC1A3	cell surface; cytoplasm; extracellular; membrane; mitochondrion	transporter activity	cell communication; cell differentiation; cell organization and biogenesis; development; metabolic process; regulation of biological process; response to stimulus; transport	NMFPPNLVEACFK	783,8758++	50,6; 50,8; 50,8; 50,9; 50,8; 50,6; 50,7; 50,7; 50,9; 50,7; 50,9; 50,9; 51,2; 51,0; 50,9	1085200832	3.29161e+08	2.91094e+08	7.05722e+07	3.72801	4.8132e+08	2.02166e+08	4.67518e+08	2.52305e+08	1.02952
Q9BSJ8	Extended synaptotagmin-1	ESYT1	membrane	protein binding	lipid transport	ALTLGALTLPLAR	655,4137++	55,8; 56,1; 56,0; 55,9; 56,1; 56,1; 56,0; 56,2; 56,1; 56,2; 55,9; 56,0	5.26389e+08	5.38561e+07	8.09486e+07	1.42409e+07	6.50276	1.75904e+08	1.42191e+07	1.58335e+08	4.73232e+07	1.11096
P15328	Folate receptor alpha	FOLR1	cell surface; extracellular; membrane	receptor activity; transporter activity	cell death; metabolic process; transport	DVSYLYR	458,2322++	32,5; 32,5; 32,4; 32,6; 32,5; 32,4; 32,5; 32,5; 32,7; 32,3; 32,7; 32,5	1.05502e+09	1.64382e+08	4.44133e+08	8.8946e+07	2.37547	3.44096e+08	6.16456e+07	286912768	1.27738e+08	1.19931
P15328	Folate receptor alpha	FOLR1	cell surface; extracellular; membrane	receptor activity; transporter activity	cell death; metabolic process; transport	VLNVPLCK	471,7757++	28,1; 28,3; 28,1; 28,2; 28,3; 28,5; 28,1; 28,2; 28,4; 28,6; 28,2; 28,1; 28,2; 28,3; 28,4; 28,1; 28,3; 28,5	8584450874	3.78437e+08	2.43199e+09	6.16693e+08	3.52981	2116582970	3.71024e+07	4446114592	6.5928e+08	0.476052
P15328	Folate receptor alpha	FOLR1	cell surface; extracellular; membrane	receptor activity; transporter activity	cell death; metabolic process; transport	EDCEQWWEDCR	806,7932++	42,2; 42,3; 42,3; 42,1; 42,3; 42,2; 42,3; 42,1; 42,2; 42,4; 42,4; 42,2; 42,4; 42,3; 42,1	3.01567e+09	3.23053e+08	6.33882e+08	7.23956e+07	4.75746	7.11912e+08	8.26916e+07	1345509936	1.56149e+08	0.529102
P08581	Hepatocyte growth factor receptor	MET	cytoplasm; cytoskeleton; extracellular; membrane	catalytic activity; nucleotide binding; protein binding; receptor activity; signal transducer activity	cell communication; cell death; cell differentiation; cell organization and biogenesis; cell proliferation; cellular component movement; cellular homeostasis; development; metabolic process; regulation of biological process; reproduction; response to stimulus; transport	FMQVVVSR	483,2655++	29,7; 29,6; 29,6; 29,6; 29,6; 29,7; 29,5; 29,7; 29,6; 29,6; 29,6; 29,6; 29,8; 29,9; 29,6	1.63382e+09	4.243e+08	1.15362e+08	1.21235e+08	14.1625	655635200	4.29455e+07	3.53181e+08	9.11479e+07	1.85637
P08581	Hepatocyte growth factor receptor	MET	cytoplasm; cytoskeleton; extracellular; membrane	catalytic activity; nucleotide binding; protein binding; receptor activity; signal transducer activity	cell communication; cell death; cell differentiation; cell organization and biogenesis; cell proliferation; cellular component movement; cellular homeostasis; development; metabolic process; regulation of biological process; reproduction; response to stimulus; transport	DLGSELVR	444,7429++	32,7; 32,7; 32,7; 32,8; 32,7; 32,6; 32,9; 32,7; 32,8	8.16099e+08	3.12952e+07	1.67117e+08	4.07818e+07	4.8834	3.72353e+08	4.04658e+07	4.68296e+07	1.80373e+07	7.95123
C9J5X1	Insulin-like growth factor 1 receptor	IGF1R	membrane	catalytic activity; nucleotide binding; protein binding; receptor activity; signal transducer activity	cell communication; cell death; cell differentiation; cell division; cell organization and biogenesis; cell proliferation; cellular component movement; development; metabolic process; regulation of biological process; reproduction; response to stimulus	GNLLINIR	456,7849++	36,7; 36,9; 36,8; 36,8; 36,9; 37,0; 37,2; 36,8; 37,2; 36,7; 36,9; 36,8	6.57877e+08	1.36852e+08	1.10159e+08	1.83616e+07	5.97206	8.22959e+07	1.86916e+07	1.58386e+07	1.57229e+07	5.1959
C9J5X1	Insulin-like growth factor 1 receptor	IGF1R	membrane	catalytic activity; nucleotide binding; protein binding; receptor activity; signal transducer activity	cell communication; cell death; cell differentiation; cell division; cell organization and biogenesis; cell proliferation; cellular component movement; development; metabolic process; regulation of biological process; reproduction; response to stimulus	SEILYIR	447,2582++	32,4; 32,4; 32,2; 32,4; 32,5; 32,3; 32,4; 32,5; 32,6; 32,2; 32,8; 32,3; 32,3	1203136576	2.18379e+08	2.30083e+08	2.3125e+07	5.22915	169785552	1.97837e+07	51749070	3.1678e+07	3.28094
C9J5X1	Insulin-like growth factor 1 receptor	IGF1R	membrane	catalytic activity; nucleotide binding; protein binding; receptor activity; signal transducer activity	cell communication; cell death; cell differentiation; cell division; cell organization and biogenesis; cell proliferation; cellular component movement; development; metabolic process; regulation of biological process; reproduction; response to stimulus	EFNCHHVVR	399,8576+++	12,6; 12,4; 12,3; 12,3; 12,4; 12,2; 12,6; 12,6; 12,5; 12,2; 12,4; 12,4	3.88876e+08	1.67404e+08	6.25601e+07	3.2452e+07	6.21603	6.5435e+07	9.93163e+06	2.99108e+07	1.06674e+07	2.18767
P56199	Integrin alpha-1	ITGA1	cell surface; cytoplasm; membrane	metal ion binding; protein binding	cell communication; cell death; cell differentiation; cell organization and biogenesis; cell proliferation; cellular component movement; development; metabolic process; regulation of biological process; response to stimulus	FSIAILGSYNR	620,8379++	49,0; 49,3; 49,2; 49,3; 49,3; 49,2; 49,3; 49,2; 49,4; 49,0; 49,4; 49,4	1.69266e+09	1.67944e+08	1.72082e+08	2.04092e+07	9.83637	2.42593e+08	2.34081e+07	7.83128e+07	1.84485e+07	3.09775
P56199	Integrin alpha-1	ITGA1	cell surface; cytoplasm; membrane	metal ion binding; protein binding	cell communication; cell death; cell differentiation; cell organization and biogenesis; cell proliferation; cellular component movement; development; metabolic process; regulation of biological process; response to stimulus	SIASEPTEK	481,2455++	13,1; 13,3; 13,5; 13,4; 13,4; 13,5; 13,5; 13,5; 13,3; 13,2; 13,5; 13,3	639238784	1.31927e+08	5.38078e+07	4.06721e+07	11.88	2.8173e+08	4.8142e+07	4.22363e+07	1.18056e+07	6.67033
P56199	Integrin alpha-1	ITGA1	cell surface; cytoplasm; membrane	metal ion binding; protein binding	cell communication; cell death; cell differentiation; cell organization and biogenesis; cell proliferation; cellular component movement; development; metabolic process; regulation of biological process; response to stimulus	EAFTEAR	412,2009++	15,7; 15,9; 15,6; 15,9; 16,1; 16,2; 15,9; 15,7; 15,8; 15,9; 16,0; 15,4; 15,9; 16,0; 15,7	5.1679e+08	1.98107e+07	1.40164e+07	1.86457e+07	36.8705	3.3666e+08	4.56432e+07	128434272	6.47274e+07	2.62126
P17301	Integrin alpha-2	ITGA2	cell surface; membrane	metal ion binding; protein binding; receptor activity	cell communication; cell differentiation; cell organization and biogenesis; cellular component movement; coagulation; development; regulation of biological process; response to stimulus	FGIAVLGYLNR	611,8508++	54,2; 54,3; 54,2; 54,4; 54,4; 54,3	3.92807e+08	5.43911e+07	-	-	H Only	1.82037e+08	4.70922e+07	-	-	H Only
P17301	Integrin alpha-2	ITGA2	cell surface; membrane	metal ion binding; protein binding; receptor activity	cell communication; cell differentiation; cell organization and biogenesis; cellular component movement; coagulation; development; regulation of biological process; response to stimulus	IGQTSSSVSFK	570,7984++	21,3; 21,5; 21,6; 21,7; 21,4; 21,7	6.98194e+08	1.41708e+08	-	-	H Only	557187520	4.52944e+07	-	-	H Only
P26006	Integrin alpha-3	ITGA3	cell surface; membrane	metal ion binding; protein binding	cell communication; cell differentiation; cellular component movement; coagulation; development; regulation of biological process; response to stimulus	ARPVINIVHK	382,9084+++	14,7; 15,1; 15,2; 15,3; 15,3; 15,2; 14,9; 15,2; 15,3; 15,0; 15,2; 15,0	3.41243e+08	1.46512e+08	20333345	9.55687e+06	16.7824	3.81685e+08	9.17151e+07	121144544	4.09753e+07	3.15065
P26006	Integrin alpha-3	ITGA3	cell surface; membrane	metal ion binding; protein binding	cell communication; cell differentiation; cellular component movement; coagulation; development; regulation of biological process; response to stimulus	AAFVSEQQQK	568,2907++	15,5; 15,8; 15,6; 15,7; 16,1; 15,7; 15,4; 15,4; 15,6; 15,5; 15,2; 15,5	3.8494e+08	4.65483e+07	-	-	H Only	435653184	3.00985e+07	2.4517e+07	1.27269e+07	17.7694
P08648	Integrin alpha-5	ITGA5	cell surface; membrane	metal ion binding; protein binding	cell communication; cell death; cell differentiation; cell organization and biogenesis; cellular component movement; coagulation; development; metabolic process; regulation of biological process; response to stimulus	ILEYAPCR	511,2604++	25,9; 26,1; 26,0; 26,2; 26,1; 26,1; 26,3; 25,9; 26,2; 26,1; 26,0; 25,8; 25,9; 26,1; 26,5	1.37825e+09	3.41246e+08	4.4004e+07	1.6497e+07	31.3209	1.99735e+09	2.33425e+08	1.26105e+08	7.88565e+07	15.8387
P08648	Integrin alpha-5	ITGA5	cell surface; membrane	metal ion binding; protein binding	cell communication; cell death; cell differentiation; cell organization and biogenesis; cellular component movement; coagulation; development; metabolic process; regulation of biological process; response to stimulus	VTAPPEAEYSGLVR	744,8883++	34,7; 34,7; 34,8; 34,6; 34,7; 34,7; 35,1; 34,6; 34,9; 34,7; 35,2; 34,8; 34,9; 34,8; 35,3	1.58639e+09	2.67078e+08	4.18986e+06	9.24506e+06	378.626	3.27676e+09	6.34316e+08	8.60269e+07	8.16962e+07	38.09
P08648	Integrin alpha-5	ITGA5	cell surface; membrane	metal ion binding; protein binding	cell communication; cell death; cell differentiation; cell organization and biogenesis; cellular component movement; coagulation; development; metabolic process; regulation of biological process; response to stimulus	AGASLWGGLR	494,2722++	39,1; 38,8; 38,9; 39,0; 39,1; 39,0	1.06537e+09	1.26239e+08	-	-	H Only	1.88648e+09	7.70401e+07	-	-	H Only
P05556	Integrin beta-1	ITGB1	cell surface; cytoplasm; endosome; extracellular; membrane	enzyme regulator activity; metal ion binding; protein binding; receptor activity	cell communication; cell death; cell differentiation; cell organization and biogenesis; cell proliferation; cellular component movement; cellular homeostasis; coagulation; defense response; development; metabolic process; regulation of biological process; reproduction; response to stimulus; transport	LSEGVTISYK	548,7979++	28,0; 28,4; 28,1; 28,2; 28,3; 28,5; 28,5; 28,2; 28,1; 28,1; 28,2; 28,4	1.40512e+09	1.50411e+08	3.40056e+08	7.63317e+07	4.13201	546953824	1.68006e+07	3.75926e+08	3.46044e+07	1.45495
P05556	Integrin beta-1	ITGB1	cell surface; cytoplasm; endosome; extracellular; membrane	enzyme regulator activity; metal ion binding; protein binding; receptor activity	cell communication; cell death; cell differentiation; cell organization and biogenesis; cell proliferation; cellular component movement; cellular homeostasis; coagulation; defense response; development; metabolic process; regulation of biological process; reproduction; response to stimulus; transport	DNTNEIYSGK	570,7620++	20,1; 20,4; 20,1; 20,1; 20,2; 20,3; 20,2; 20,2; 20,2; 19,9; 20,4; 20,1	1.8151e+09	2.66445e+08	265285456	8.61839e+07	6.84206	9.27482e+08	2.07594e+08	403811040	7.56303e+07	2.29682
P05556	Integrin beta-1	ITGB1	cell surface; cytoplasm; endosome; extracellular; membrane	enzyme regulator activity; metal ion binding; protein binding; receptor activity	cell communication; cell death; cell differentiation; cell organization and biogenesis; cell proliferation; cellular component movement; cellular homeostasis; coagulation; defense response; development; metabolic process; regulation of biological process; reproduction; response to stimulus; transport	SAVTTVVNPK	508,2928++	17,9; 18,2; 18,0; 18,0; 18,1; 18,1; 18,3; 17,9; 18,2; 18,0; 18,2; 18,3; 18,1; 18,3; 18,0; 17,7; 18,3; 18,1	7.10049e+09	1.22654e+09	6.76302e+08	1.67902e+08	10.499	2.83031e+09	2.06033e+08	1259529864	4.30397e+08	2.24711
P18084	Integrin beta-5	ITGB5	cytoplasm; membrane	protein binding; receptor activity	cell communication; cell organization and biogenesis; development; regulation of biological process; response to stimulus	TTFQLQVR	496,7798++	30,7; 30,7; 30,4; 30,7; 30,7; 30,5; 30,6; 30,7; 31,0; 30,9; 30,8; 30,7	776266752	1.44121e+08	4.80422e+07	4.28661e+06	16.158	1.80429e+08	4.01287e+07	1.56979e+08	4.51129e+07	1.14938
P05362	Intercellular adhesion molecule 1	ICAM1	cell surface; extracellular; membrane	protein binding; receptor activity; signal transducer activity	transport	ASVSVTAEDEGTQR	725,3444++	18,9; 18,8; 18,8; 18,5; 19,0; 18,7; 18,7; 18,9; 18,8; 18,4; 18,9; 18,7	7.06775e+09	1.01945e+09	3.70444e+08	5.88365e+07	19.0791	3.70598e+08	2.50844e+07	5.3436e+07	9.68728e+06	6.93536
P05362	Intercellular adhesion molecule 1	ICAM1	cell surface; extracellular; membrane	protein binding; receptor activity; signal transducer activity	transport	DLEGTYLCR	563,7635++	35,1; 35,1; 35,2; 34,9; 35,1; 35,3; 35,3; 35,0; 35,2; 35,2; 35,3; 35,2	6619675136	1.57456e+09	1.00214e+09	1.85164e+08	6.60553	3.99582e+08	2.3042e+08	1.84454e+08	6.00191e+07	2.1663
Q9NPH3	Interleukin-1 receptor accessory protein	IL1RAP	extracellular; membrane	protein binding; receptor activity; signal transducer activity	cell communication; cell organization and biogenesis; defense response; metabolic process; regulation of biological process; response to stimulus	NEVWWTIDGK	624,3064++	48,2; 48,2; 48,0; 48,5; 48,2; 48,3; 48,1; 48,2; 48,0; 48,1; 48,1; 48,0; 48,0; 47,9	95545332	3.75304e+07	4.06215e+07	1.37011e+07	2.4	114214512	4.85415e+07	6.65099e+07	2.03635e+07	1.7
Q9NPH3	Interleukin-1 receptor accessory protein	IL1RAP	extracellular; membrane	protein binding; receptor activity; signal transducer activity	cell communication; cell organization and biogenesis; defense response; metabolic process; regulation of biological process; response to stimulus	GVLENEFGYK	578,2877++	36,8; 36,8; 36,8; 36,8; 37,4; 37,0; 37,1; 36,9; 37,2; 37,0; 36,8; 36,8	2.1153e+08	8.87944e+07	117373456	5.81671e+07	1.8	3.58842e+08	4.4991e+07	1.33851e+08	5.37239e+07	2.7
Q9NPH3	Interleukin-1 receptor accessory protein	IL1RAP	extracellular; membrane	protein binding; receptor activity; signal transducer activity	cell communication; cell organization and biogenesis; defense response; metabolic process; regulation of biological process; response to stimulus	TVLTVIK	387,2602++	26,4; 26,2; 26,2; 26,4; 26,3; 26,3; 26,7; 26,5; 26,5; 26,4; 26,6; 26,3	330014400	1.0253e+08	94903760	1.59064e+07	3.5	2.63293e+08	3.07233e+07	83820848	2.92412e+07	3.1
P35613-2	Isoform 2 of Basigin	BSG	cytoplasm; Golgi; membrane; mitochondrion	protein binding	cell communication; cellular component movement; coagulation; development; metabolic process; regulation of biological process; reproduction; response to stimulus	EDALPGQK	429,2218++	15,0; 15,4; 15,4; 15,1; 15,4; 15,2; 15,1; 15,3; 15,4; 15,2; 15,2; 14,9; 15,3; 15,2; 15,4	1.43324e+09	3.12264e+08	2.47034e+09	3.35998e+08	0.580179	2.97263e+08	1.22578e+08	1.73371e+08	8.41574e+07	1.7146
P35613-2	Isoform 2 of Basigin	BSG	cytoplasm; Golgi; membrane; mitochondrion	protein binding	cell communication; cellular component movement; coagulation; development; metabolic process; regulation of biological process; reproduction; response to stimulus	FFVSSSQGR	507,7538++	23,1; 23,4; 23,1; 23,4; 23,4; 23,3; 23,6; 23,6; 23,6; 23,3; 23,4; 23,5; 23,2; 23,6; 23,5; 23,5; 23,3; 23,1	55073766152	4.29628e+09	30524768704	8.47129e+09	1.80423	5.76007e+09	2.86435e+08	2730563776	8.61009e+08	2.10948
P35613-2	Isoform 2 of Basigin	BSG	cytoplasm; Golgi; membrane; mitochondrion	protein binding	cell communication; cellular component movement; coagulation; development; metabolic process; regulation of biological process; reproduction; response to stimulus	GSDQAIITLR	537,3011++	31,2; 31,2; 31,1; 31,3; 31,3; 31,2; 31,4; 31,2; 31,3; 31,1; 31,5; 31,2; 31,3; 31,4; 31,3	1.98446e+09	1.95746e+08	7.02481e+08	1.96123e+08	2.82494	327881840	8.37459e+07	2.67075e+07	3.71896e+07	12.2768
Q08345-2	Isoform 2 of Epithelial discoidin domain-containing receptor 1	DDR1	extracellular; membrane	catalytic activity; metal ion binding; nucleotide binding; protein binding; receptor activity; signal transducer activity	cell communication; cell growth; cell organization and biogenesis; cell proliferation; cellular component movement; development; metabolic process; regulation of biological process; reproduction; response to stimulus; transport	LPGGVECR	444,2238++	17,5; 17,6; 17,3; 17,6; 17,8; 17,6; 17,5; 17,7; 17,7; 17,5; 17,8; 17,6; 17,4; 17,7; 17,5	9.36141e+08	8.89236e+07	5.62506e+07	2.33602e+07	16.6423	3.59106e+08	1.76033e+07	44452213	2.11403e+07	8.07848
Q08345-2	Isoform 2 of Epithelial discoidin domain-containing receptor 1	DDR1	extracellular; membrane	catalytic activity; metal ion binding; nucleotide binding; protein binding; receptor activity; signal transducer activity	cell communication; cell growth; cell organization and biogenesis; cell proliferation; cellular component movement; development; metabolic process; regulation of biological process; reproduction; response to stimulus; transport	EPPPYQEPRPR	455,9018+++	15,5; 15,9; 15,4; 15,8; 15,9; 15,6; 15,4; 15,7; 15,4; 15,5; 15,5; 15,5	7.89706e+08	6.16992e+07	-	-	H Only	753722244	1.2322e+08	-	-	H Only
P05026-2	Isoform 2 of Sodium/potassium-transporting ATPase subunit beta-1	ATP1B1	membrane	catalytic activity; protein binding; transporter activity	cellular component movement; coagulation; metabolic process; response to stimulus; transport	FIWNSEK	462,2347++	33,2; 33,3; 33,2; 33,8; 33,2; 33,6; 33,2; 33,8; 33,4	1488991872	3.40593e+08	815053312	1.9663e+08	1.82686	-	-	382145152	1.13082e+08	N Only
P05026-2	Isoform 2 of Sodium/potassium-transporting ATPase subunit beta-1	ATP1B1	membrane	catalytic activity; protein binding; transporter activity	cellular component movement; coagulation; metabolic process; response to stimulus; transport	SYEAYVLNIVR	663,8563++	49,6; 49,7; 49,7; 49,7; 49,5; 49,7; 50,0; 49,8; 50,0; 49,7; 49,9; 49,7; 49,4; 49,3; 49,8	4.34981e+09	1.73601e+08	1.00554e+09	1.28505e+08	4.32585	3.23743e+08	1.34361e+08	7.13731e+08	2.35123e+08	0.453593
P05026-2	Isoform 2 of Sodium/potassium-transporting ATPase subunit beta-1	ATP1B1	membrane	catalytic activity; protein binding; transporter activity	cellular component movement; coagulation; metabolic process; response to stimulus; transport	YNPNVLPVQCTGK	745,3770++	29,8; 29,9; 29,8; 30,0; 30,1; 29,9; 29,4; 29,9; 29,9; 29,7; 30,1; 29,8	3.32834e+09	7.43447e+08	6.14769e+08	1.49559e+08	5.41397	386953024	4.58522e+07	615375680	8.95153e+07	0.628808
P05026-2	Isoform 2 of Sodium/potassium-transporting ATPase subunit beta-1	ATP1B1	membrane	catalytic activity; protein binding; transporter activity	cellular component movement; coagulation; metabolic process; response to stimulus; transport	AYGENIGYSEK	615,7855++	23,6; 23,6; 23,6; 23,7; 23,6; 23,9; 23,6; 23,9; 24,0	1010431296	9.99971e+07	5.16251e+08	1.15453e+08	1.95725	-	-	237613616	5.46633e+07	N Only
Q8WWI5-3	Isoform 3 of Choline transporter-like protein 1	SLC44A1	cytoplasm; membrane; mitochondrion	transporter activity	cellular component movement	LVSGYDSYGNICGQK	830,8854++	31,5; 34,4; 31,1; 31,5; 31,3; 31,5; 31,2; 31,7; 31,3; 31,3; 31,7; 31,4	4.46749e+08	8.50719e+07	5.22427e+07	2.81393e+07	8.5514	-	-	1.39205e+08	6.51808e+07	N Only
Q8WWI5-3	Isoform 3 of Choline transporter-like protein 1	SLC44A1	cytoplasm; membrane; mitochondrion	transporter activity	cellular component movement	SVALCVAACPR	602,3023++	26,6; 265; 26,5; 26,9; 26,8; 26,8; 27,0; 26,6; 27,0; 26,8; 26,9; 26,6; 26,9; 27,0; 27,0	6.25862e+08	1.22212e+08	172140870	3.50048e+07	3.63575	9.05003e+07	2.70363e+07	294634358	1.00681e+08	0.307161
Q8WWI5-3	Isoform 3 of Choline transporter-like protein 1	SLC44A1	cytoplasm; membrane; mitochondrion	transporter activity	cellular component movement	LPVPASAPIPFFHR	516,9610+++	45,8; 45,8; 45,8; 16,0; 46,0; 45,6; 45,8; 46,0; 46,1; 46,0; 46,2; 46,2; 46,1; 16,7; 45,7	1.85017e+09	1.76104e+08	1.40286e+08	5.58432e+07	5.96092	181818288	1.67961e+07	5.0953e+08	2.54747e+08	0.267527
P40189-3	Isoform 3 of Interleukin-6 receptor subunit beta	IL6ST	cell surface; extracellular; membrane	protein binding; receptor activity; signal transducer activity	cell communication; cell death; cell differentiation; cell proliferation; cellular component movement; cellular homeostasis; defense response; development; metabolic process; regulation of biological process; response to stimulus	ILDYEVTLTR	611,8375++	40,4; 40,3; 40,5; 40,6; 40,5; 40,2; 40,7; 40,3; 40,5; 40,3; 40,6; 40,7	1267491328	1.96842e+08	1.45315e+08	1.25478e+07	8.72239	4.57241e+08	3.27338e+07	146640424	4.29585e+07	3.11811
P40189-3	Isoform 3 of Interleukin-6 receptor subunit beta	IL6ST	cell surface; extracellular; membrane	protein binding; receptor activity; signal transducer activity	cell communication; cell death; cell differentiation; cell proliferation; cellular component movement; cellular homeostasis; defense response; development; metabolic process; regulation of biological process; response to stimulus	SYLPQTVR	482,2665++	24,8; 24,8; 24,7; 25,0; 25,0; 24,8; 25,1; 24,8; 25,3; 24,8; 24,9; 24,9	1.30893e+09	2.39266e+08	137599192	2.94768e+07	9.51261	4.24863e+08	9.47156e+07	2.22076e+08	5.8932e+07	1.91314
P15529-16	Isoform 3 of Membrane cofactor protein	CD46	cell surface; cytoplasm; Golgi; membrane	catalytic activity; enzyme regulator activity; protein binding; receptor activity	cell organization and biogenesis; cell proliferation; cellular homeostasis; regulation of biological process; response to stimulus	ETCPYIR	469,7237++	19,2; 19,3; 19,2; 19,3; 19,2; 19,2; 19,4; 19,3; 19,5; 18,9; 19,3; 19,0	3.67525e+08	7.37862e+07	263546544	2.02253e+07	1.39454	4.70752e+07	1.10894e+07	1.37387e+08	2.50836e+07	0.342647
P10909-4	Isoform 4 of Clusterin	CLU	cytoplasm; cytosol; endoplasmic reticulum; extracellular; membrane; mitochondrion; nucleus; organelle lumen	catalytic activity; protein binding	cell communication; cell death; cell differentiation; cell organization and biogenesis; cell proliferation; coagulation; defense response; development; metabolic process; regulation of biological process; response to stimulus; transport	ASSIIDELFQDR	697,3515++	57,7; 57,6; 57,8; 57,7; 57,8; 57,9; 57,8; 57,8; 57,6; 57,6; 57,6; 57,7; 57,4; 57,8; 57,7	6.01097e+08	3.4535e+07	-	-	H Only	1.06502e+09	8.76259e+07	815171840	4.26395e+08	1.30649
P10909-4	Isoform 4 of Clusterin	CLU	cytoplasm; cytosol; endoplasmic reticulum; extracellular; membrane; mitochondrion; nucleus; organelle lumen	catalytic activity; protein binding	cell communication; cell death; cell differentiation; cell organization and biogenesis; cell proliferation; coagulation; defense response; development; metabolic process; regulation of biological process; response to stimulus; transport	RPHFFFPK	359,1994+++	24,4; 24,4; 24,2; 24,6; 24,5; 24,8; 24,5; 24,8; 24,9; 25,0; 24,7	4.38538e+08	1.53489e+08	-	-	H Only	8.97595e+08	7.44197e+07	8.80507e+08	3.53271e+08	1.01941
Q9Y6N7-4	Isoform 4 of Roundabout homolog 1	ROBO1	cell surface; cytoplasm; membrane	protein binding; receptor activity; signal transducer activity	cell communication; cell death; cell differentiation; cell organization and biogenesis; cell proliferation; cellular component movement; development; metabolic process; regulation of biological process; response to stimulus	DQVVALGR	429,2456++	23,9; 24,0; 23,9; 24,1; 24,0; 23,9; 24,0; 23,9; 24,2; 24,0; 24,1; 24,0	1.71031e+09	5.13421e+08	387672608	1.22509e+08	4.41173	163483232	3.44463e+07	7.89478e+07	3.1519e+07	2.07078
Q9Y6N7-4	Isoform 4 of Roundabout homolog 1	ROBO1	cell surface; cytoplasm; membrane	protein binding; receptor activity; signal transducer activity	cell communication; cell death; cell differentiation; cell organization and biogenesis; cell proliferation; cellular component movement; development; metabolic process; regulation of biological process; response to stimulus	DGVLVSTQDSR	588,7964++	23,1; 23,0; 22,7; 23,0; 23,0; 23,2; 22,9; 23,1; 23,1	1176942208	1.24573e+08	1.27377e+08	1.69799e+07	9.23983	-	-	1.17974e+08	3.86039e+07	N Only
Q8WTV0-4	Isoform 4 of Scavenger receptor class B member 1	SCARB1	membrane	receptor	host-virus interaction	TFQFQPSK	491,7533++	26,6; 26,5; 26,5; 26,7; 26,8; 26,7; 27,1; 26,6; 27,0; 26,7; 26,7; 26,6	5.24517e+09	1.0543e+09	2.27383e+08	3.55367e+07	23.0676	4.63091e+09	4.46978e+08	1031923328	2.61511e+08	4.48765
Q8WTV0-4	Isoform 4 of Scavenger receptor class B member 1	SCARB1	membrane	receptor	host-virus interaction	GPYVYR	377,6978++	17,7; 17,8; 17,7; 17,7; 17,9; 18,0; 17,7; 17,9; 18,1; 17,8; 18,1; 17,8; 17,7; 18,0; 17,7	1.32333e+09	2.35279e+08	6.20904e+07	1.66778e+07	21.313	1.16912e+09	4.85552e+07	2.53779e+08	7.89191e+07	4.60683
Q8WTV0-4	Isoform 4 of Scavenger receptor class B member 1	SCARB1	membrane	receptor	host-virus interaction	ESGVFEGIPTYR	677,8355++	41,3; 41,5; 41,6; 41,5; 41,5; 41,4; 41,7; 41,6; 41,7; 41,6; 41,7; 41,6; 41,8; 41,5; 41,6; 41,8	6.69804e+09	6.59879e+08	2.76865e+08	4.01466e+07	24.1924	8.24306e+09	6.95431e+08	1.21883e+09	1.6955e+08	6.76308
P15151-3	Isoform Gamma of Poliovirus receptor	PVR	cell surface; cytoplasm; extracellular; membrane; nucleus; organelle lumen	protein binding; receptor activity	cell organization and biogenesis; defense response; regulation of biological process; response to stimulus	SVDIWLR	444,7505++	40,6; 40,4; 40,6; 40,8; 40,7; 40,6; 40,8; 40,6; 40,7; 40,5; 40,7; 40,9	3.08989e+09	4.85191e+08	1002211968	1.20715e+08	3.08307	6.9717e+08	6.2951e+07	5.66113e+08	1.51419e+08	1.2315
P15151-3	Isoform Gamma of Poliovirus receptor	PVR	cell surface; cytoplasm; extracellular; membrane; nucleus; organelle lumen	protein binding; receptor activity	cell organization and biogenesis; defense response; regulation of biological process; response to stimulus	QAELTVQVK	508,2928++	22,4; 22,6; 22,6; 22,6; 22,8; 22,8; 22,4; 22,6; 22,6; 22,8; 22,7; 23,0; 22,7; 22,9; 22,9; 22,3; 22,5; 22,6	1.64367e+09	3.53605e+08	461733136	1.58191e+08	3.55978	3.9694e+08	3.30933e+07	3.88302e+08	1.7479e+08	1.02224
P15151-3	Isoform Gamma of Poliovirus receptor	PVR	cell surface; cytoplasm; extracellular; membrane; nucleus; organelle lumen	protein binding; receptor activity	cell organization and biogenesis; defense response; regulation of biological process; response to stimulus	LEFVAAR	403,2320++	26,9; 26,8; 26,8; 27,0; 27,0; 27,0; 27,3; 27,0; 27,2; 27,2; 27,2; 27,0	8.85559e+08	2.02941e+08	4.32692e+08	3.821e+07	2.04663	2.19707e+08	3.03168e+07	3.82346e+08	1.1394e+08	0.574629
P17813-2	Isoform Short of Endoglin	ENG	cell surface; cytoplasm; extracellular; membrane; nucleus; organelle lumen	catalytic activity; protein binding; receptor activity; signal transducer activity	cell communication; cell differentiation; cell organization and biogenesis; cell proliferation; cellular component movement; development; metabolic process; regulation of biological process; response to stimulus	GEVTYTTSQVSK	650,3250++	18,7; 18,5; 18,5; 18,4; 18,7; 18,4; 18,6; 18,4; 18,6; 18,3; 18,5; 18,5	378767584	4.79848e+07	7.91565e+07	1.46195e+07	4.78505	149117088	7.28083e+07	8.01566e+07	2.4425e+07	1.86032
P17813-2	Isoform Short of Endoglin	ENG	cell surface; cytoplasm; extracellular; membrane; nucleus; organelle lumen	catalytic activity; protein binding; receptor activity; signal transducer activity	cell communication; cell differentiation; cell organization and biogenesis; cell proliferation; cellular component movement; development; metabolic process; regulation of biological process; response to stimulus	TGTLSCTVALRPK	468,5940+++	21,5; 21,8; 22,1; 22,1; 21,9; 22,0; 22,3; 22,2; 22,2; 21,9; 22,1; 21,8	5.30882e+08	1.35633e+08	112533408	3.36511e+07	4.71755	1.37466e+08	1.29933e+07	8.88114e+07	2.51951e+07	1.54784
P42702	Leukemia inhibitory factor receptor	LIFR	extracellular; membrane	protein binding; receptor activity; signal transducer activity	cell communication; cell differentiation; cell organization and biogenesis; cell proliferation; development; regulation of biological process; response to stimulus	VTALVGPR	406,7531++	20,1; 20,1; 20,0; 20,1; 20,1; 20,2; 20,1; 20,2; 20,2; 19,9; 20,3; 20,1	1172489984	2.28672e+08	87928984	3.39513e+07	13.3345	7.09146e+08	1.80498e+08	3.00883e+08	8.49222e+07	2.35688
P42702	Leukemia inhibitory factor receptor	LIFR	extracellular; membrane	protein binding; receptor activity; signal transducer activity	cell communication; cell differentiation; cell organization and biogenesis; cell proliferation; development; regulation of biological process; response to stimulus	NQGYQLLR	496,2696++	26,8; 26,8; 26,7; 27,1; 27,3; 27,1; 27,2; 27,0; 27,5; 26,5; 26,6; 26,6	6.68021e+08	1.07591e+08	1.32991e+08	1.73406e+07	5.02305	4.43164e+08	7.27892e+07	171189840	5.64875e+07	2.58873
P42702	Leukemia inhibitory factor receptor	LIFR	extracellular; membrane	protein binding; receptor activity; signal transducer activity	cell communication; cell differentiation; cell organization and biogenesis; cell proliferation; development; regulation of biological process; response to stimulus	WEDIPVEELR	643,3248++	44,3; 44,0; 44,1; 44,3; 44,1; 44,1; 44,1; 44,3; 44,3; 44,4; 44,3; 44,2	794630400	1.17117e+08	1.05772e+08	4.32e+06	7.51267	640737376	1.29448e+08	3.2283e+08	2.73202e+07	1.98475
P42702	Leukemia inhibitory factor receptor	LIFR	extracellular; membrane	protein binding; receptor activity; signal transducer activity	cell communication; cell differentiation; cell organization and biogenesis; cell proliferation; development; regulation of biological process; response to stimulus	YNFFLYGCR	620,2844++	48,3; 48,1; 48,3; 48,5; 48,4; 48,3; 48,0; 48,2; 48,2; 48,1; 48,4; 48,3	5.03062e+08	1.36837e+08	6.32398e+07	1.2925e+07	7.95484	3.46725e+08	1.8709e+07	1.96035e+08	5.74954e+07	1.76869
O95274	Ly6/PLAUR domain-containing protein 3	LYPD3	membrane	protein binding	cell matrix adhesion	GCVQDEFCTR	636,2608++	25,0; 25,0; 24,8; 25,3; 24,8; 25,3; 24,8; 25,4; 25,1; 24,8; 25,2	2.27555e+08	4.31393e+07	2.85218e+08	3.88215e+07	0.797828	-	-	1.52056e+08	3.21343e+07	0
O95274	Ly6/PLAUR domain-containing protein 3	LYPD3	membrane	protein binding	cell matrix adhesion	TYFSPR	385,6952++	21,1; 21,1; 21,1; 21,2; 21,1; 21,5; 21,2; 21,1; 21,1; 21,1; 21,2; 21,3	4.69572e+08	7.26896e+07	269535296	7.64087e+07	1.74215	112601376	4.58069e+07	1.64445e+08	4.78741e+07	0.684737
Q5H909	Melanoma-associated antigen D2	MAGED2	cytoplasm	structural molecule activity		GPIAFWAR	459,2532++	42,3; 42,1; 42,2; 42,3; 42,4; 42,5; 42,4; 42,2; 42,3; 42,4; 42,5; 42,4	4.57947e+08	8.38466e+07	4.15176e+07	2.73077e+06	11.0302	1.74166e+08	3.30307e+07	214158256	2.48526e+07	0.81326
Q5H909	Melanoma-associated antigen D2	MAGED2	cytoplasm	structural molecule activity		LQSSQEPEAPPPR	718,3624++	16,5; 16,5; 16,9; 16,6; 16,6; 16,6; 16,7; 16,6	163433224	3.0172e+07	39849196	9.0715e+06	4.10129	-	-	1.18681e+08	4.42213e+07	-
O15427	Monocarboxylate transporter 4	SLC16A3	cytoskeleton; membrane; nucleus	transporter activity	cellular component movement; coagulation; metabolic process; response to stimulus; transport	LLDLSVFR	481,7871++	50,8; 51,0; 51,2; 51,3; 51,3; 51,0; 51,2; 51,1; 51,2; 50,8; 51,4; 51,1; 51,2; 51,3; 51,1	1.53104e+09	2.92753e+08	318195920	9.7039e+07	4.81161	8.30378e+08	1.1116e+08	4.83711e+07	8.47431e+07	17.1668
O15427	Monocarboxylate transporter 4	SLC16A3	cytoskeleton; membrane; nucleus	transporter activity	cellular component movement; coagulation; metabolic process; response to stimulus; transport	EVEHFLK	451,2425++	18,4; 18,4; 18,3; 18,4; 18,4; 18,3; 18,5; 18,4; 18,5; 18,3; 18,5; 18,1; 18,5; 18,5; 18,5	1.70873e+09	4.39891e+08	-	-	H Only	7.06793e+08	2.11864e+08	4.31193e+07	1.88436e+08	16.3916
P19338	Nucleolin	NCL	cytoplasm; nucleus; organelle lumen	DNA binding; nucleotide binding; protein binding; RNA binding	development	TGISDVFAK	469,2531++	13,0; 13,4; 13,4; 13,3; 13,5; 13,4; 13,2; 13,4; 13,5; 13,4; 13,4; 13,3; 13,2; 13,4; 13,3; 13,1; 13,5; 13,5	2786131260	7.19392e+08	2.60318e+08	1.12658e+08	10.7028	7.05876e+08	1.46279e+08	251647008	1.42055e+08	2.80502
P19338	Nucleolin	NCL	cytoplasm; nucleus; organelle lumen	DNA binding; nucleotide binding; protein binding; RNA binding	development	GFGFVDFNSEEDAK	781,3439++	47,9; 48,0; 47,9; 48,1; 48,2; 48,1; 48,0; 48,2; 47,9; 48,1; 48,2; 48,0; 48,1; 47,9; 48,1	2245990528	1.05191e+08	1.52137e+08	7.23355e+07	14.763	5.60099e+08	9.19534e+07	1.70736e+08	1.28952e+08	3.2805
P19338	Nucleolin	NCL	cytoplasm; nucleus; organelle lumen	DNA binding; nucleotide binding; protein binding; RNA binding	development	LELQGPR	406,7349++	47,9; 48,0; 47,9; 48,1; 48,2; 48,1; 48,0; 48,2; 47,9; 48,1; 48,2; 48,0; 48,1; 47,9; 48,1	2.83519e+09	5.32239e+08	2.51264e+08	1.56321e+08	11.2837	4.47227e+08	2.90271e+07	7.90782e+07	1.23533e+08	5.6555
O00592	Podocalyxin	PODXL	membrane		cell adhesion	LISLICR	437,7626++	34,1; 34,4; 34,4; 34,4; 34,4; 34,3; 34,9; 34,5; 34,6; 34,2; 34,6; 34,5; 34,5; 34,6; 34,5	6466002944	1.03585e+09	1.60022e+09	4.47836e+08	4.0407	1.05741e+10	1.80513e+09	5057579488	1.36702e+09	2.09074
O00593	Podocalyxin	PODXL	membrane		cell adhesion	ATFNPAQDK	496,2458++	17,3; 17,4; 17,1; 17,2; 17,2; 17,3; 17,5; 16,8; 17,3; 17,2; 17,4; 17,2; 17,2; 17,3; 17,0; 17,3; 17,0	4.386e+09	6.01078e+08	2.94691e+08	8.18204e+07	14.8834	5546973206	1.00796e+08	1492901904	5.63217e+08	3.71556
O00594	Podocalyxin	PODXL	membrane		cell adhesion	LASVPGSQTVVVK	642,8797++	26,6; 26,6; 26,5; 26,7; 26,8; 26,9; 27,2; 26,6; 26,7; 27,1; 26,7; 26,9; 26,9; 26,9; 26,7; 26,7; 27,0; 27,3	1.34196e+10	2.76052e+09	1.84012e+09	5.72415e+08	7.29279	1.68497e+10	2.65165e+09	9293174432	2.32565e+09	1.81313
P07237	Protein disulfide-isomerase	P4HB	cell surface; cytoplasm; endoplasmic reticulum; extracellular; membrane; organelle lumen	catalytic activity; metal ion binding; protein binding	cell communication; cell death; cell organization and biogenesis; cellular homeostasis; metabolic process; regulation of biological process; response to stimulus	ILEFFGLK	483,7866++	53,6; 53,6; 53,5; 53,5; 53,6; 53,6; 53,7; 53,3; 53,5; 53,6; 53,7; 53,6; 53,7; 53,6; 53,7	2.30183e+08	9.84399e+07	124598538	2.70664e+07	1.8474	1.07428e+08	1.46886e+07	7.61404e+07	5.61941e+07	1.41092
K7ELW0	Protein DJ-1	PARK7	cytoplasm; mitochondrion; nucleus	antioxidant activity; catalytic activity; protein binding; RNA binding	cell communication; cell death; cell organization and biogenesis; defense response; metabolic process; regulation of biological process; reproduction; response to stimulus; transport	ALVILAK	364,2575++	28,3; 28,5; 28,3; 28,5; 28,8; 28,5; 28,5; 28,5; 28,6; 28,7	1.08066e+09	6.6376e+07	1.54829e+08	6.28548e+07	4.12398	1.19591e+06	2.07138e+06	8.71886e+07	1.57018e+07	0.844756
Q9H0X4	Protein ITFG3	ITFG3	membrane		cell communication; cell differentiation; defense response; development; regulation of biological process; response to stimulus	IQDVLFLYK	569,8290++	47,7; 48,0; 47,9; 48,2; 48,0; 48,2; 47,9; 47,7; 48,2; 48,0	2.8482e+08	6.16245e+07	3.28099e+08	7.10032e+07	0.868091	-	-	65723856	3.24911e+07	N Only
Q9H0X4	Protein ITFG3	ITFG3	membrane		cell communication; cell differentiation; defense response; development; regulation of biological process; response to stimulus	LGEGGPDSDQAIR	657,8179++	21,1; 21,2; 21,3; 21,2; 21,2; 21,2; 21,2; 21,3; 21,3	9.46141e+08	2.37883e+08	3.93284e+08	8.95975e+07	2.40574	-	-	146443296	3.74986e+07	N Only
H7C4H2	Signal recognition particle receptor subunit beta	SRPRB		nucleotide binding	cell differentiation; cell organization and biogenesis; development; metabolic process; reproduction	TLLFVR	374,7394++	35,6; 35,6; 35,5; 35,4; 35,7; 35,8; 36,0; 35,4; 35,7; 35,6; 35,8; 35,6; 35,7; 35,5; 35,8	580544160	1.52554e+08	8.86007e+07	2.92907e+07	6.55236	2.42161e+08	3.10634e+07	2.51073e+08	1.17474e+08	0.964507
H7C4H2	Signal recognition particle receptor subunit beta	SRPRB		nucleotide binding	cell differentiation; cell organization and biogenesis; development; metabolic process; reproduction	AIVFVVDSAAFQR	711,8906++	49,2; 49,4; 49,4; 49,3; 49,5; 49,7; 49,1; 49,4;49,5; 49,3	1.68847e+08	3.97304e+06	3.84487e+07	5.45732e+06	4.39148	-	-	1.56362e+08	4.57933e+07	N Only
H7C4H2	Signal recognition particle receptor subunit beta	SRPRB		nucleotide binding	cell differentiation; cell organization and biogenesis; development; metabolic process; reproduction	SAAPSTLDSSSTAPAQLGK	894,9523++	26,3; 26,2; 26,2; 26,4; 26,4; 26,5; 26,4; 26,3; 26,2;	1.78083e+08	8.32286e+07	6.35534e+07	1.04259e+07	2.8021	-	-	200050496	3.77612e+07	N Only
P11166	Solute carrier family 2, facilitated glucose transporter member 1	SLC2A1	cytoplasm; cytoskeleton; membrane; nucleus	protein binding; transporter activity	cell communication; cell organization and biogenesis; metabolic process; regulation of biological process; response to stimulus; transport	VTILELFR	495,8028++	56,9; 56,9; 56,7; 56,8; 56,9; 56,9; 57,1; 57,0; 56,9; 56,8; 56,8; 56,9; 56,6	8.69617e+08	3.36311e+08	6.02013e+07	1.6741e+07	14.4452	6.85791e+08	1.26591e+07	1.35652e+08	3.5912e+07	5.05552
P11166	Solute carrier family 2, facilitated glucose transporter member 1	SLC2A1	cytoplasm; cytoskeleton; membrane; nucleus	protein binding; transporter activity	cell communication; cell organization and biogenesis; metabolic process; regulation of biological process; response to stimulus; transport	TFDEIASGFR	571,7775++	40,5; 40,4; 40,5; 40,8; 40,7; 40,6; 40,5; 40,4; 40,4; 40,7; 40,4; 40,7; 40,5; 40,6; 40,8	734934632	1.729e+08	-	-	H Only	9.87304e+08	1.41348e+08	-	-	H Only
P11169	Solute carrier family 2, facilitated glucose transporter member 3	SLC2A3	membrane	transporter activity	metabolic process; transport	TFEDITR	441,2218++	25,0; 25,0; 24,9; 25,1; 25,2; 24,8; 25,3; 25,0; 25,4; 24,9; 25,1; 25,0; 25,0; 25,0; 25,1	2.47255e+09	3.04336e+08	2.01208e+08	3.80792e+07	12.2885	1.15002e+09	1.73305e+08	3.3222e+08	9.17933e+07	3.46163
H0YD64	Solute carrier family 43 member 3	SLC43A3	membrane		defense response; metabolic process; regulation of biological process; reproduction; response to stimulus	SFWSYAFSR	575,7694++	51,5; 51,4; 51,5 ;51,4; 51,7; 51,6; 51,6; 51,7; 51,6; 51,7; 51,5; 51,9; 51,6; 51,4; 51,6	1152060736	1.43554e+08	3.26167e+08	3.58073e+07	3.53212	231723808	4.66339e+07	2.69159e+08	9.43058e+07	0.860917
P02786	Transferrin receptor protein 1	TFRC	cell surface; cytoplasm; endosome; extracellular; membrane; mitochondrion	catalytic activity; protein binding; receptor activity; RNA binding	cell differentiation; cellular homeostasis; defense response; development; metabolic process; regulation of biological process; response to stimulus; transport	LYWDDLK	476,7424++	42,0; 42,1; 42,1; 42,2; 42,3; 42,3; 42,7; 42,6; 42,4; 42,4; 42,1; 42,3; 42,2; 42,4; 42,2; 42,3; 42,4; 42,3	3.98491e+08	7.33328e+07	3e+07	7.43815e+06	13.283	1842080492	1.30353e+08	623362320	8.72637e+07	2.95507
P02786	Transferrin receptor protein 1	TFRC	cell surface; cytoplasm; endosome; extracellular; membrane; mitochondrion	catalytic activity; protein binding; receptor activity; RNA binding	cell differentiation; cellular homeostasis; defense response; development; metabolic process; regulation of biological process; response to stimulus; transport	LLNENSYVPR	602,8197++	29,1; 29,1; 29,1; 29,3; 29,1; 29,2; 28,9; 29,3; 29,2; 29,2; 29,2; 29,1; 29,0; 29,3; 29,1; 29,0; 29,4; 29,3	7415696330	9.20376e+08	-	-	H Only	2.41852e+10	3.05053e+09	9.41615e+09	6.52014e+08	2.56848
P02786	Transferrin receptor protein 1	TFRC	cell surface; cytoplasm; endosome; extracellular; membrane; mitochondrion	catalytic activity; protein binding; receptor activity; RNA binding	cell differentiation; cellular homeostasis; defense response; development; metabolic process; regulation of biological process; response to stimulus; transport	LDSTDFTGTIK	599,3035++	34,7; 34,8; 35,0; 34,7; 34,8; 34,7; 34,8; 34,8; 34,8; 35,1; 34,6; 34,8; 34,8; 34,8; 34,8; 34,6; 34,9; 34,9	3.38872e+09	5.06186e+08	1.85367e+08	1.49519e+08	18.2811	1.21141e+10	2.13019e+09	5.47196e+09	1.99413e+09	2.21386
P02786	Transferrin receptor protein 1	TFRC	cell surface; cytoplasm; endosome; extracellular; membrane; mitochondrion	catalytic activity; protein binding; receptor activity; RNA binding	cell differentiation; cellular homeostasis; defense response; development; metabolic process; regulation of biological process; response to stimulus; transport	LAVDEEENADNNTK	781,3525++	18,6; 18,6; 18,5; 18,5; 18,6; 18,4; 18,8; 18,9; 18,7; 18,6; 18,5; 18,7; 18,4; 18,5; 18,5; 18,5; 18,8; 18,7	7.29778e+09	1.27253e+09	-	-	H Only	2.00493e+10	3.6018e+09	9.19402e+09	2.74971e+09	2.18069
Q06418	Tyrosine-protein kinase receptor TYRO3	H0YNK6	membrane	catalytic activity; nucleotide binding; protein binding	cell communication; cell death; cell differentiation; cell organization and biogenesis; cellular component movement; cellular homeostasis; coagulation; defense response; development; metabolic process; regulation of biological process; reproduction; response to stimulus; transport	IGENPFNLPLQTLIR	862,9883++	61,5; 61,4; 61,5; 61,8; 61,6; 61,4; 61,7; 61,5	191160608	1.24614e+07	44252784	5.01207e+06	4.31974	-	-	1.64869e+07	1.60176e+07	N Only
Q06418	Tyrosine-protein kinase receptor TYRO3	H0YNK6	membrane	catalytic activity; nucleotide binding; protein binding	cell communication; cell death; cell differentiation; cell organization and biogenesis; cellular component movement; cellular homeostasis; coagulation; defense response; development; metabolic process; regulation of biological process; reproduction; response to stimulus; transport	LLLLQQGLLPHSSC	789,9373++	52,1; 52,0; 52,0; 52,0; 52,1; 51,7; 52,2; 52,0; 52,0; 52,1; 52,0; 52,0	2.44161e+08	7.77619e+07	57731408	1.40201e+07	4.22926	91516552	7.3099e+06	3.89094e+07	2.42933e+07	2.35204
Q01974	Tyrosine-protein kinase transmembrane receptor ROR2	ROR2	membrane	catalytic activity; nucleotide binding; protein binding; receptor activity; signal transducer activity	cell communication; cell differentiation; cell proliferation; cellular component movement; development; metabolic process; regulation of biological process; reproduction; response to stimulus	VAGNPPPNVR	510,7829++	13,6; 13,5; 13,6; 13,7; 13,4; 13,7	279236256	3.66363e+07	-	-	H Only	1.15549e+08	1.70377e+07	-	-	H Only
Q01974	Tyrosine-protein kinase transmembrane receptor ROR2	ROR2	membrane	catalytic activity; nucleotide binding; protein binding; receptor activity; signal transducer activity	cell communication; cell differentiation; cell proliferation; cellular component movement; development; metabolic process; regulation of biological process; reproduction; response to stimulus	NDAPVVQEPR	562,7884++	18,6; 18,4; 18,5; 18,4; 18,7; 18,4; 18,6; 18,4; 18,6	3.70555e+08	1.36126e+08	1.11052e+08	2.94626e+07	3.33676	7.79883e+07	5.83704e+06	-	-	H Only
