# Supplementary material for: Hypoxia regulates global membrane protein endocytosis through caveolin-1 in cancer cells
Source: Nat Commun. 2016 Apr 20;7:11371. doi: 10.1038/ncomms11371 (PMC4842985; doi:10.1038/ncomms11371)
Supplement: Supplementary Data 3 — Protein identification table [file ncomms11371-s4.xlsx]

## Sheet: Identification table
Supplementary Data 3	Protein identification table
Hypoxia regulates global membrane protein endocytosis through caveolin-1 in cancer cells
Bourseau-Guilmain E, Menard JA, Lindqvist E, Indira Chandran V, Christianson HC, Cerezo Magana M, Lidfeldt J, Marko-Varga G, Welinder C and Belting M
Identification table:
Protein Name	Name of the protein according to Uniprot.
Gene Name	Name of the Gene according to Uniprot.
Ratio H/N	Ratio of the average area of the peptides from the hypoxic samples divided by normoxic samples according to Supplementary Data 2.
mRNA	Ratio of the average mRNA level from three independent experiments from the hypoxic samples divided by normoxic samples * p < 0.05.

## Sheet: Data
Hypoxia regulates global membrane protein endocytosis through caveolin-1 in cancer cells
Bourseau-Guilmain E, Menard JA, Lindqvist E, Indira Chandran V, Christianson HC, Cerezo Magana M, Lidfeldt J, Marko-Varga G, Welinder C and Belting M
Ratio Hypoxia/ Normoxia
	Only in N
	< 1-fold H / N
	≥ 1 ≤ 1.5-fold H / N
	> 1.5-fold H / N
	> 10-fold H / N
	Only in H
		Ratio Hypoxia / Normoxia
Gene Name	Protein Name	Surface	Internalised	mRNA
HSPA5	78 kDa glucose-regulated protein			1.04
ALPP	Alkaline phosphatase, placental type			1.01
ENO1	Alpha-enolase			1.15
ANXA7	Annexin			1.19
ANXA2	Annexin A2			1.39 *
ANXA5	Annexin A5			1.58 *
AP2B1	AP-2 complex subunit beta			1.48 *
NPR1	Atrial natriuretic peptide receptor 1			1.04
CDH10	Cadherin-10			2.06 *
CAIX	Carbonic anhydrase 9			2.36 *
IGF2R	Cation-independent mannose-6-phosphate receptor			1.05
CD109	CD109 antigen			1.35 *
CD44	CD44 antigen			0.99
CD59	CD59 glycoprotein			1.51 *
CD70	CD70 antigen			1.54 *
CD83	CD83 antigen			1.18
CD9	CD9 antigen			0.97
MCAM	Cell surface glycoprotein MUC18			1.08
CSPG4	Chondroitin sulfate proteoglycan 4			1.04
CD55	Complement decay-accelerating factor (Fragment)			1.33
CXADR	Coxsackievirus and adenovirus receptor			1.29
CXCR4	C-X-C chemokine receptor type 4			2.74 *
DCBLD2	Discoidin, CUB and LCCL domain-containing protein 2			1.14
ADAM9	Disintegrin and metalloproteinase domain-containing protein 9			1.21
PROCR	Endothelial protein C receptor			1.01
EGFR	Epidermal growth factor receptor			1.47 *
SLC1A3	Excitatory amino acid transporter 1			1.5 *
ESYT1	Extended synaptotagmin-1			1.31 *
FOLR1	Folate receptor alpha			1.61 *
MET	Hepatocyte growth factor receptor			1.25
IGF1R	Insulin-like growth factor 1 receptor			1.02
ITGA1	Integrin alpha-1			1.07
ITGA2	Integrin alpha-2			1.09
ITGA3	Integrin alpha-3			1.09 *
ITGA5	Integrin alpha-5			1.86 *
ITGB1	Integrin beta-1			0.95
ITGB5	Integrin beta-5			1.21
ICAM1	Intercellular adhesion molecule 1			1.14
IL1RAP	Interleukin-1 receptor accessory protein			1.15
BSG	Isoform 2 of Basigin			0.99
DDR1	Isoform 2 of Epithelial discoidin domain-containing receptor 1			1.5 *
ATP1B1	Isoform 2 of Sodium/potassium-transporting ATPase subunit beta-1			1.64
SLC44A1	Isoform 3 of Choline transporter-like protein 1			0.93
IL6ST	Isoform 3 of Interleukin-6 receptor subunit beta			1.10
CD46	Isoform 3 of Membrane cofactor protein			1.32
CLU	Isoform 4 of Clusterin			1.06
ROBO1	Isoform 4 of Roundabout homolog 1			0.99
SCARB1	Isoform 4 of Scavenger receptor class B member 1			1.15
PVR	Isoform Gamma of Poliovirus receptor			1.1
ENG	Isoform Short of Endoglin			1.07
LIFR	Leukemia inhibitory factor receptor			1.13
LYPD3	Ly6/PLAUR domain-containing protein 3			1.16
MAGED2	Melanoma-associated antigen D2			1.07
SLC16A3	Monocarboxylate transporter 4			1.42 *
NCL	Nucleolin			1.09
PODXL	Podocalyxin			1.03
P4HB	Protein disulfide-isomerase			1.03
PARK7	Protein DJ-1			NA
ITFG3	Protein ITFG3			0.81
SRPRB	Signal recognition particle receptor subunit beta			1.28
SLC2A1	Solute carrier family 2, facilitated glucose transporter member 1			4.24 *
SLC2A3	Solute carrier family 2, facilitated glucose transporter member 3			3.27 *
SLC43A3	Solute carrier family 43 member 3			1.57 *
TFRC	Transferrin receptor protein 1			0.51 *
H0YNK6	Tyrosine-protein kinase receptor TYRO3			1.28 *
ROR2	Tyrosine-protein kinase transmembrane receptor ROR2			1.13
				NA, not applicable, mRNA data not available from gene array.
